# Supplementary material for: The longevity response to warm temperature is neurally controlled via the regulation of collagen genes
Source: Aging Cell. 2023 Mar 9;22(5):e13815. doi: 10.1111/acel.13815 (PMC10186602; doi:10.1111/acel.13815)
Supplement: Supplementary file 3 — Table S2 [file ACEL-22-e13815-s018.xlsx]

## Sheet: Sheet1
Table S2. Enriched biological processes in 1-day-old wild-type adults at 25°C vs 20°C (RNA-seq analysis with 5% FDR)
Notes: ψ Category: 1 - cell cycle; 2 - reproduction; 3 - metabolic/biosynthetic processes; 4 - organelle organization; 5 - development; 6 - DNA replication/repair/transcription/recombination; 7 - other processes. # P-value is computed according to the mHG model (Eden et al. 2007 PLoS Comp Bio 3(3):e39). * FDR q-value is the correction of the above p-value for multiple testing using the Benjamini …
GO term	Description	Categoryψ	P-value#	FDR q-value*	Enrichment (N, B, n, b)§
GO:0022402	cell cycle process	1	2.09e-49	1.25e-45	3.25 (10856,367,1503,165)
GO:0007049	cell cycle	1	1.59e-40	4.73e-37	3.47 (10856,256,1503,123)
GO:0022414	reproductive process	2	2.45e-35	4.87e-32	2.26 (10856,702,1503,220)
GO:0006259	DNA metabolic process	3	2.56e-33	3.81e-30	3.27 (10856,243,1503,110)
GO:1903047	mitotic cell cycle process	1	1.2e-29	1.44e-26	3.18 (10856,232,1503,102)
GO:0051276	chromosome organization	4	2.83e-29	2.81e-26	3.75 (10856,152,1503,79)
GO:0051301	cell division	1	4.03e-29	3.43e-26	3.55 (10856,173,1503,85)
GO:0048856	anatomical structure development	5	5.16e-27	3.85e-24	1.81 (10856,1142,1503,286)
GO:0032502	developmental process	5	7.35e-27	4.87e-24	1.69 (10856,1482,1503,346)
GO:1903046	meiotic cell cycle process	1	1.38e-26	8.25e-24	3.66 (10856,146,1503,74)
GO:0007275	multicellular organism development	5	6.99e-26	3.78e-23	1.94 (10856,852,1503,229)
GO:0019222	regulation of metabolic process	3	4.32e-25	2.14e-22	1.62 (10856,1630,1503,366)
GO:0007059	chromosome segregation	1	8.85e-24	4.06e-21	4.30 (10856,89,1503,53)
GO:0060255	regulation of macromolecule metabolic process	3	9.86e-24	4.2e-21	1.63 (10856,1532,1503,345)
GO:0051321	meiotic cell cycle	1	1.54e-23	6.12e-21	4.04 (10856,102,1503,57)
GO:0006996	organelle organization	4	4.92e-23	1.83e-20	1.95 (10856,743,1503,201)
GO:0051726	regulation of cell cycle	1	1.43e-22	5.03e-20	2.86 (10856,230,1503,91)
GO:0016043	cellular component organization	4	3.13e-22	1.04e-19	1.63 (10856,1449,1503,326)
GO:0031323	regulation of cellular metabolic process	3	1.01e-21	3.18e-19	1.62 (10856,1447,1503,324)
GO:0080090	regulation of primary metabolic process	3	7.25e-21	2.16e-18	1.62 (10856,1399,1503,313)
GO:0051171	regulation of nitrogen compound metabolic process	3	1.35e-20	3.84e-18	1.62 (10856,1375,1503,308)
GO:0006974	cellular response to DNA damage stimulus	6	1.7e-20	4.61e-18	2.95 (10856,191,1503,78)
GO:0071840	cellular component organization or biogenesis	4	3.94e-20	1.02e-17	1.58 (10856,1496,1503,327)
GO:0006325	chromatin organization	4	1.09e-19	2.71e-17	2.85 (10856,200,1503,79)
GO:0006260	DNA replication	6	1.18e-19	2.81e-17	4.49 (10856,66,1503,41)
GO:0009790	embryo development	5	1.43e-19	3.29e-17	2.39 (10856,330,1503,109)
GO:0010468	regulation of gene expression	6	2.26e-19	4.99e-17	1.65 (10856,1201,1503,274)
GO:0010564	regulation of cell cycle process	1	2.43e-18	5.17e-16	3.07 (10856,153,1503,65)
GO:0019219	regulation of nucleobase-containing compound metabolic process	3	2.64e-18	5.43e-16	1.71 (10856,987,1503,233)
GO:0009792	embryo development ending in birth or egg hatching	5	7.87e-18	1.56e-15	2.41 (10856,291,1503,97)
GO:0006281	DNA repair	6	8.12e-18	1.56e-15	3.01 (10856,156,1503,65)
GO:0048519	negative regulation of biological process	7	1.48e-17	2.76e-15	1.74 (10856,877,1503,211)
GO:0010556	regulation of macromolecule biosynthetic process	3	1.57e-17	2.83e-15	1.68 (10856,995,1503,232)
GO:0048523	negative regulation of cellular process	7	1.7e-17	2.98e-15	1.87 (10856,661,1503,171)
GO:0090304	nucleic acid metabolic process	6	1.7e-17	2.9e-15	1.74 (10856,878,1503,211)
GO:2000112	regulation of cellular macromolecule biosynthetic process	7	3.23e-17	5.34e-15	1.68 (10856,978,1503,228)
GO:0031326	regulation of cellular biosynthetic process	1	3.52e-17	5.66e-15	1.67 (10856,1007,1503,233)
GO:0098813	nuclear chromosome segregation	7	4.73e-17	7.41e-15	4.41 (10856,59,1503,36)
GO:0009889	regulation of biosynthetic process	7	5.81e-17	8.88e-15	1.66 (10856,1011,1503,233)
GO:0048518	positive regulation of biological process	6	9.08e-16	1.35e-13	1.61 (10856,1074,1503,240)
GO:0051252	regulation of RNA metabolic process	2	2.6e-15	3.78e-13	1.65 (10856,945,1503,216)
GO:0003006	developmental process involved in reproduction	7	3.08e-15	4.36e-13	2.09 (10856,383,1503,111)
GO:0032501	multicellular organismal process	6	3.9e-15	5.41e-13	1.52 (10856,1365,1503,287)
GO:0006310	DNA recombination	6	5.88e-15	7.96e-13	3.87 (10856,69,1503,37)
GO:0009893	positive regulation of metabolic process	3	2.27e-14	3e-12	1.87 (10856,537,1503,139)
GO:0007346	regulation of mitotic cell cycle	1	2.49e-14	3.23e-12	3.02 (10856,122,1503,51)
GO:1901990	regulation of mitotic cell cycle phase transition	1	3.78e-14	4.79e-12	4.33 (10856,50,1503,30)
GO:0010604	positive regulation of macromolecule metabolic process	3	3.9e-14	4.84e-12	1.91 (10856,488,1503,129)
GO:2001141	regulation of RNA biosynthetic process	6	4.09e-14	4.98e-12	1.64 (10856,888,1503,202)
GO:1903506	regulation of nucleic acid-templated transcription	6	4.09e-14	4.88e-12	1.64 (10856,888,1503,202)
GO:0016570	histone modification	7	5.45e-14	6.36e-12	2.97 (10856,124,1503,51)
GO:0016569	covalent chromatin modification	7	5.45e-14	6.24e-12	2.97 (10856,124,1503,51)
GO:0006355	regulation of transcription, DNA-templated	6	8.19e-14	9.21e-12	1.64 (10856,871,1503,198)
GO:0006357	regulation of transcription by RNA polymerase II	6	1.05e-13	1.16e-11	1.77 (10856,633,1503,155)
GO:0022412	cellular process involved in reproduction in multicellular organism	2	1.08e-13	1.17e-11	2.62 (10856,171,1503,62)
GO:0050789	regulation of biological process	7	1.67e-13	1.78e-11	1.27 (10856,3266,1503,575)
GO:0048522	positive regulation of cellular process	7	2.49e-13	2.6e-11	1.65 (10856,812,1503,186)
GO:0045786	negative regulation of cell cycle	1	1.06e-12	1.08e-10	3.35 (10856,82,1503,38)
GO:1901987	regulation of cell cycle phase transition	1	1.07e-12	1.08e-10	3.86 (10856,58,1503,31)
GO:0050794	regulation of cellular process	7	1.15e-12	1.15e-10	1.29 (10856,2906,1503,517)
GO:0051173	positive regulation of nitrogen compound metabolic process	3	1.18e-12	1.15e-10	1.90 (10856,441,1503,116)
GO:0031325	positive regulation of cellular metabolic process	3	1.19e-12	1.14e-10	1.85 (10856,483,1503,124)
GO:0044260	cellular macromolecule metabolic process	3	1.34e-12	1.27e-10	1.38 (10856,1909,1503,364)
GO:0006139	nucleobase-containing compound metabolic process	3	2.29e-12	2.13e-10	1.52 (10856,1118,1503,235)
GO:0000819	sister chromatid segregation	1	4.66e-12	4.27e-10	4.82 (10856,33,1503,22)
GO:0071824	protein-DNA complex subunit organization	4	6.19e-12	5.59e-10	3.67 (10856,61,1503,31)
GO:0000075	cell cycle checkpoint	1	6.59e-12	5.86e-10	4.17 (10856,45,1503,26)
GO:0000070	mitotic sister chromatid segregation	1	9.01e-12	7.89e-10	4.89 (10856,31,1503,21)
GO:0010629	negative regulation of gene expression	6	1.09e-11	9.37e-10	2.01 (10856,331,1503,92)
GO:0045935	positive regulation of nucleobase-containing compound metabolic process	3	1.73e-11	1.47e-09	2.11 (10856,274,1503,80)
GO:0033043	regulation of organelle organization	4	2e-11	1.68e-09	2.13 (10856,265,1503,78)
GO:0006725	cellular aromatic compound metabolic process	3	2.2e-11	1.82e-09	1.48 (10856,1166,1503,239)
GO:0009892	negative regulation of metabolic process	3	2.39e-11	1.95e-09	1.77 (10856,514,1503,126)
GO:0065007	biological regulation	7	2.52e-11	2.03e-09	1.23 (10856,3602,1503,612)
GO:0010605	negative regulation of macromolecule metabolic process	3	3.47e-11	2.76e-09	1.78 (10856,495,1503,122)
GO:0045934	negative regulation of nucleobase-containing compound metabolic process	3	4.06e-11	3.19e-09	2.34 (10856,188,1503,61)
GO:0010948	negative regulation of cell cycle process	1	4.18e-11	3.24e-09	3.82 (10856,51,1503,27)
GO:0010558	negative regulation of macromolecule biosynthetic process	3	4.97e-11	3.79e-09	2.30 (10856,198,1503,63)
GO:0046483	heterocycle metabolic process	3	5.02e-11	3.78e-09	1.47 (10856,1163,1503,237)
GO:0031327	negative regulation of cellular biosynthetic process	3	5.87e-11	4.38e-09	2.26 (10856,208,1503,65)
GO:2000113	negative regulation of cellular macromolecule biosynthetic process	3	6.66e-11	4.9e-09	2.32 (10856,190,1503,61)
GO:1902680	positive regulation of RNA biosynthetic process	3	7.71e-11	5.6e-09	2.11 (10856,257,1503,75)
GO:1903508	positive regulation of nucleic acid-templated transcription	6	7.71e-11	5.53e-09	2.11 (10856,257,1503,75)
GO:1901988	negative regulation of cell cycle phase transition	1	8.65e-11	6.14e-09	4.90 (10856,28,1503,19)
GO:0010557	positive regulation of macromolecule biosynthetic process	3	1.01e-10	7.11e-09	2.04 (10856,283,1503,80)
GO:0001708	cell fate specification	5	1.04e-10	7.19e-09	2.72 (10856,117,1503,44)
GO:0009890	negative regulation of biosynthetic process	3	1.17e-10	7.99e-09	2.23 (10856,211,1503,65)
GO:0033044	regulation of chromosome organization	4	1.18e-10	8e-09	3.22 (10856,74,1503,33)
GO:0031324	negative regulation of cellular metabolic process	3	1.47e-10	9.86e-09	1.88 (10856,377,1503,98)
GO:1901991	negative regulation of mitotic cell cycle phase transition	1	1.65e-10	1.09e-08	5.00 (10856,26,1503,18)
GO:0009891	positive regulation of biosynthetic process	3	1.78e-10	1.17e-08	2.02 (10856,286,1503,80)
GO:0031328	positive regulation of cellular biosynthetic process	3	1.78e-10	1.15e-08	2.02 (10856,286,1503,80)
GO:1901360	organic cyclic compound metabolic process	3	1.96e-10	1.26e-08	1.45 (10856,1203,1503,241)
GO:0051254	positive regulation of RNA metabolic process	3	2.08e-10	1.32e-08	2.07 (10856,262,1503,75)
GO:0043170	macromolecule metabolic process	3	2.3e-10	1.44e-08	1.27 (10856,2651,1503,466)
GO:0051172	negative regulation of nitrogen compound metabolic process	2	3.21e-10	2e-08	1.88 (10856,361,1503,94)
GO:0000003	reproduction	6	5.03e-10	3.09e-08	2.60 (10856,122,1503,44)
GO:0048598	embryonic morphogenesis	5	5.43e-10	3.3e-08	2.63 (10856,118,1503,43)
GO:0010628	positive regulation of gene expression	6	5.67e-10	3.41e-08	1.92 (10856,323,1503,86)
GO:0048557	embryonic digestive tract morphogenesis	5	9.66e-10	5.75e-08	5.42 (10856,20,1503,15)
GO:0040027	negative regulation of vulval development	5	1.19e-09	7e-08	4.25 (10856,34,1503,20)
GO:0030703	eggshell formation	5	2.44e-09	1.43e-07	5.87 (10856,16,1503,13)
GO:0071103	DNA conformation change	6	2.66e-09	1.54e-07	3.10 (10856,70,1503,30)
GO:0033554	cellular response to stress	7	3.94e-09	2.26e-07	1.74 (10856,437,1503,105)
GO:0048562	embryonic organ morphogenesis	5	4.15e-09	2.35e-07	4.82 (10856,24,1503,16)
GO:0045893	positive regulation of transcription, DNA-templated	6	4.99e-09	2.81e-07	2.02 (10856,239,1503,67)
GO:0070192	chromosome organization involved in meiotic cell cycle	4	5.12e-09	2.85e-07	4.16 (10856,33,1503,19)
GO:0051128	regulation of cellular component organization	4	7.52e-09	4.15e-07	1.70 (10856,464,1503,109)
GO:0051253	negative regulation of RNA metabolic process	3	8.28e-09	4.53e-07	2.25 (10856,164,1503,51)
GO:0018205	peptidyl-lysine modification	7	1.07e-08	5.81e-07	2.65 (10856,98,1503,36)
GO:0031570	DNA integrity checkpoint	1	1.09e-08	5.83e-07	4.19 (10856,31,1503,18)
GO:0045930	negative regulation of mitotic cell cycle	1	1.09e-08	5.83e-07	3.40 (10856,51,1503,24)
GO:2000026	regulation of multicellular organismal development	5	1.39e-08	7.31e-07	1.76 (10856,381,1503,93)
GO:0045944	positive regulation of transcription by RNA polymerase II	6	1.42e-08	7.42e-07	2.09 (10856,200,1503,58)
GO:0010389	regulation of G2/M transition of mitotic cell cycle	1	1.54e-08	7.97e-07	5.06 (10856,20,1503,14)
GO:0006302	double-strand break repair	6	2.06e-08	1.06e-06	3.22 (10856,56,1503,25)
GO:0044818	mitotic G2/M transition checkpoint	1	2.07e-08	1.05e-06	6.11 (10856,13,1503,11)
GO:0045132	meiotic chromosome segregation	1	2.16e-08	1.09e-06	4.06 (10856,32,1503,18)
GO:0065004	protein-DNA complex assembly	7	2.36e-08	1.18e-06	3.39 (10856,49,1503,23)
GO:0000226	microtubule cytoskeleton organization	4	2.81e-08	1.4e-06	2.21 (10856,160,1503,49)
GO:1902749	regulation of cell cycle G2/M phase transition	1	4.02e-08	1.98e-06	4.82 (10856,21,1503,14)
GO:0007093	mitotic cell cycle checkpoint	1	4.14e-08	2.02e-06	3.94 (10856,33,1503,18)
GO:0051716	cellular response to stimulus	7	4.49e-08	2.18e-06	1.62 (10856,507,1503,114)
GO:1902850	microtubule cytoskeleton organization involved in mitosis	1	4.6e-08	2.21e-06	2.65 (10856,90,1503,33)
GO:0008150	biological_process	7	4.72e-08	2.25e-06	1.08 (10856,7814,1503,1167)
GO:0051302	regulation of cell division	1	4.88e-08	2.31e-06	3.11 (10856,58,1503,25)
GO:1902679	negative regulation of RNA biosynthetic process	3	5.14e-08	2.41e-06	2.19 (10856,158,1503,48)
GO:1903507	negative regulation of nucleic acid-templated transcription	6	5.14e-08	2.4e-06	2.19 (10856,158,1503,48)
GO:0040028	regulation of vulval development	5	5.29e-08	2.44e-06	2.55 (10856,99,1503,35)
GO:0050793	regulation of developmental process	5	5.39e-08	2.47e-06	1.61 (10856,520,1503,116)
GO:0051052	regulation of DNA metabolic process	6	6.01e-08	2.73e-06	3.26 (10856,51,1503,23)
GO:0045892	negative regulation of transcription, DNA-templated	6	7.11e-08	3.21e-06	2.22 (10856,150,1503,46)
GO:0006338	chromatin remodeling	4	7.67e-08	3.44e-06	3.82 (10856,34,1503,18)
GO:1902750	negative regulation of cell cycle G2/M phase transition	1	8.44e-08	3.75e-06	5.68 (10856,14,1503,11)
GO:0010972	negative regulation of G2/M transition of mitotic cell cycle	1	8.44e-08	3.72e-06	5.68 (10856,14,1503,11)
GO:0000076	DNA replication checkpoint	1	8.44e-08	3.7e-06	5.68 (10856,14,1503,11)
GO:0071897	DNA biosynthetic process	3	9.65e-08	4.2e-06	4.60 (10856,22,1503,14)
GO:0051783	regulation of nuclear division	1	1.14e-07	4.94e-06	2.87 (10856,68,1503,27)
GO:0051383	kinetochore organization	1	1.27e-07	5.46e-06	6.02 (10856,12,1503,10)
GO:0061064	negative regulation of nematode larval development	5	1.44e-07	6.13e-06	3.13 (10856,53,1503,23)
GO:0048581	negative regulation of post-embryonic development	5	1.44e-07	6.09e-06	3.13 (10856,53,1503,23)
GO:0000724	double-strand break repair via homologous recombination	6	1.44e-07	6.05e-06	3.44 (10856,42,1503,20)
GO:0000725	recombinational repair	6	1.44e-07	6.01e-06	3.44 (10856,42,1503,20)
GO:0033314	mitotic DNA replication checkpoint	1	1.6e-07	6.64e-06	6.50 (10856,10,1503,9)
GO:0048869	cellular developmental process	5	2.01e-07	8.25e-06	1.55 (10856,567,1503,122)
GO:0007010	cytoskeleton organization	4	2.54e-07	1.04e-05	1.85 (10856,257,1503,66)
GO:0070647	protein modification by small protein conjugation or removal	7	2.55e-07	1.03e-05	1.91 (10856,231,1503,61)
GO:0000910	cytokinesis	1	4.25e-07	1.71e-05	3.16 (10856,48,1503,21)
GO:0061640	cytoskeleton-dependent cytokinesis	1	4.25e-07	1.7e-05	3.16 (10856,48,1503,21)
GO:0032200	telomere organization	4	4.51e-07	1.79e-05	4.21 (10856,24,1503,14)
GO:0000723	telomere maintenance	7	4.51e-07	1.78e-05	4.21 (10856,24,1503,14)
GO:0009987	cellular process	7	4.74e-07	1.86e-05	1.11 (10856,5667,1503,873)
GO:0048513	animal organ development	5	4.98e-07	1.94e-05	2.02 (10856,179,1503,50)
GO:0032774	RNA biosynthetic process	3	5.25e-07	2.03e-05	2.46 (10856,94,1503,32)
GO:0007131	reciprocal meiotic recombination	6	7.74e-07	2.97e-05	4.97 (10856,16,1503,11)
GO:0035825	homologous recombination	6	7.74e-07	2.96e-05	4.97 (10856,16,1503,11)
GO:0007389	pattern specification process	7	7.74e-07	2.94e-05	2.46 (10856,91,1503,31)
GO:0034728	nucleosome organization	4	8.81e-07	3.32e-05	3.51 (10856,35,1503,17)
GO:0045787	positive regulation of cell cycle	1	9.11e-07	3.41e-05	2.68 (10856,70,1503,26)
GO:0008406	gonad development	5	9.61e-07	3.58e-05	2.74 (10856,66,1503,25)
GO:1904778	positive regulation of protein localization to cell cortex	7	9.63e-07	3.57e-05	7.22 (10856,7,1503,7)
GO:0007051	spindle organization	1	1.01e-06	3.7e-05	2.94 (10856,54,1503,22)
GO:0051382	kinetochore assembly	1	1.05e-06	3.84e-05	6.42 (10856,9,1503,8)
GO:0007017	microtubule-based process	7	1.05e-06	3.82e-05	1.84 (10856,240,1503,61)
GO:0048609	multicellular organismal reproductive process	2	1.22e-06	4.42e-05	1.83 (10856,241,1503,61)
GO:0007088	regulation of mitotic nuclear division	1	1.37e-06	4.92e-05	3.07 (10856,47,1503,20)
GO:0006270	DNA replication initiation	6	1.48e-06	5.28e-05	5.16 (10856,14,1503,10)
GO:1902275	regulation of chromatin organization	4	1.69e-06	5.99e-05	3.89 (10856,26,1503,14)
GO:0009798	axis specification	1	1.72e-06	6.08e-05	3.25 (10856,40,1503,18)
GO:0051093	negative regulation of developmental process	5	1.83e-06	6.42e-05	2.27 (10856,108,1503,34)
GO:0043044	ATP-dependent chromatin remodeling	4	1.92e-06	6.68e-05	4.67 (10856,17,1503,11)
GO:0040038	polar body extrusion after meiotic divisions	1	2.04e-06	7.06e-05	4.33 (10856,20,1503,12)
GO:0051983	regulation of chromosome segregation	1	2.05e-06	7.05e-05	3.01 (10856,48,1503,20)
GO:0000278	mitotic cell cycle	1	2.1e-06	7.19e-05	2.92 (10856,52,1503,21)
GO:0006271	DNA strand elongation involved in DNA replication	6	2.71e-06	9.23e-05	5.42 (10856,12,1503,9)
GO:0022616	DNA strand elongation	6	2.71e-06	9.17e-05	5.42 (10856,12,1503,9)
GO:0048608	reproductive structure development	2	2.78e-06	9.36e-05	2.50 (10856,78,1503,27)
GO:0034654	nucleobase-containing compound biosynthetic process	3	2.93e-06	9.8e-05	1.74 (10856,274,1503,66)
GO:0090068	positive regulation of cell cycle process	1	3.01e-06	0.0001	2.95 (10856,49,1503,20)
GO:0010965	regulation of mitotic sister chromatid separation	1	3.67e-06	0.000122	3.91 (10856,24,1503,13)
GO:0048646	anatomical structure formation involved in morphogenesis	5	3.7e-06	0.000122	3.23 (10856,38,1503,17)
GO:0019438	aromatic compound biosynthetic process	3	4.35e-06	0.000142	1.69 (10856,299,1503,70)
GO:0032446	protein modification by small protein conjugation	7	4.66e-06	0.000152	1.88 (10856,192,1503,50)
GO:0006807	nitrogen compound metabolic process	3	4.87e-06	0.000158	1.17 (10856,3083,1503,500)
GO:2000241	regulation of reproductive process	2	5.08e-06	0.000164	1.85 (10856,203,1503,52)
GO:0007276	gamete generation	2	5.65e-06	0.000181	2.17 (10856,113,1503,34)
GO:0009653	anatomical structure morphogenesis	5	6.01e-06	0.000191	1.58 (10856,392,1503,86)
GO:0051241	negative regulation of multicellular organismal process	7	6.28e-06	0.000199	2.22 (10856,104,1503,32)
GO:0070925	organelle assembly	4	6.43e-06	0.000203	1.97 (10856,158,1503,43)
GO:0098534	centriole assembly	1	6.98e-06	0.000219	7.22 (10856,6,1503,6)
GO:0007099	centriole replication	1	6.98e-06	0.000218	7.22 (10856,6,1503,6)
GO:2000243	positive regulation of reproductive process	2	7.49e-06	0.000232	2.10 (10856,124,1503,36)
GO:0033206	meiotic cytokinesis	1	7.99e-06	0.000247	3.94 (10856,22,1503,12)
GO:0030071	regulation of mitotic metaphase/anaphase transition	1	8.96e-06	0.000275	4.18 (10856,19,1503,11)
GO:0070986	left/right axis specification	1	8.96e-06	0.000274	4.18 (10856,19,1503,11)
GO:0061982	meiosis I cell cycle process	1	9.03e-06	0.000274	3.49 (10856,29,1503,14)
GO:1905818	regulation of chromosome separation	1	9.03e-06	0.000273	3.49 (10856,29,1503,14)
GO:0006333	chromatin assembly or disassembly	1	9.08e-06	0.000273	4.51 (10856,16,1503,10)
GO:0022411	cellular component disassembly	1	1.05e-05	0.000315	2.44 (10856,74,1503,25)
GO:0034968	histone lysine methylation	7	1.17e-05	0.000348	3.61 (10856,26,1503,13)
GO:0044774	mitotic DNA integrity checkpoint	1	1.74e-05	0.000516	3.97 (10856,20,1503,11)
GO:0033045	regulation of sister chromatid segregation	1	1.89e-05	0.000558	2.92 (10856,42,1503,17)
GO:0000712	resolution of meiotic recombination intermediates	1	1.89e-05	0.000556	4.64 (10856,14,1503,9)
GO:0001714	endodermal cell fate specification	1	1.89e-05	0.000553	4.64 (10856,14,1503,9)
GO:0031023	microtubule organizing center organization	4	1.89e-05	0.000551	4.64 (10856,14,1503,9)
GO:0051304	chromosome separation	1	1.93e-05	0.000558	4.25 (10856,17,1503,10)
GO:0009059	macromolecule biosynthetic process	3	2.47e-05	0.000712	1.49 (10856,459,1503,95)
GO:1902099	regulation of metaphase/anaphase transition of cell cycle	1	2.55e-05	0.000732	3.61 (10856,24,1503,12)
GO:0032508	DNA duplex unwinding	6	2.6e-05	0.000741	3.10 (10856,35,1503,15)
GO:0032392	DNA geometric change	6	2.6e-05	0.000738	3.10 (10856,35,1503,15)
GO:0051246	regulation of protein metabolic process	3	2.67e-05	0.000753	1.50 (10856,448,1503,93)
GO:0045005	DNA-dependent DNA replication maintenance of fidelity	6	2.68e-05	0.000754	5.62 (10856,9,1503,7)
GO:1904776	regulation of protein localization to cell cortex	7	2.68e-05	0.00075	5.62 (10856,9,1503,7)
GO:0010506	regulation of autophagy	7	2.73e-05	0.000759	2.86 (10856,43,1503,17)
GO:0016567	protein ubiquitination	7	2.75e-05	0.000762	1.85 (10856,172,1503,44)
GO:0061062	regulation of nematode larval development	5	3.14e-05	0.000865	1.90 (10856,152,1503,40)
GO:0048580	regulation of post-embryonic development	5	3.14e-05	0.000861	1.90 (10856,152,1503,40)
GO:0034502	protein localization to chromosome	7	3.2e-05	0.000875	3.78 (10856,21,1503,11)
GO:0006476	protein deacetylation	7	3.2e-05	0.000871	3.78 (10856,21,1503,11)
GO:2001252	positive regulation of chromosome organization	4	3.2e-05	0.000867	3.78 (10856,21,1503,11)
GO:0007062	sister chromatid cohesion	1	3.2e-05	0.000863	3.78 (10856,21,1503,11)
GO:0030261	chromosome condensation	1	3.21e-05	0.000861	3.35 (10856,28,1503,13)
GO:0006323	DNA packaging	1	3.21e-05	0.000857	3.35 (10856,28,1503,13)
GO:2001251	negative regulation of chromosome organization	4	3.21e-05	0.000853	3.35 (10856,28,1503,13)
GO:0008356	asymmetric cell division	1	3.65e-05	0.000967	3.16 (10856,32,1503,14)
GO:0018130	heterocycle biosynthetic process	3	3.66e-05	0.000964	1.61 (10856,306,1503,68)
GO:0016575	histone deacetylation	7	3.8e-05	0.000999	4.01 (10856,18,1503,10)
GO:0051784	negative regulation of nuclear division	1	3.8e-05	0.000994	4.01 (10856,18,1503,10)
GO:0051445	regulation of meiotic cell cycle	1	3.88e-05	0.00101	2.79 (10856,44,1503,17)
GO:0051170	import into nucleus	7	3.89e-05	0.00101	3.01 (10856,36,1503,15)
GO:0071459	protein localization to chromosome, centromeric region	7	3.9e-05	0.00101	4.82 (10856,12,1503,8)
GO:1905340	regulation of protein localization to kinetochore	7	4.31e-05	0.00111	6.19 (10856,7,1503,6)
GO:1905342	positive regulation of protein localization to kinetochore	1	4.31e-05	0.0011	6.19 (10856,7,1503,6)
GO:0034641	cellular nitrogen compound metabolic process	3	4.91e-05	0.00125	1.24 (10856,1469,1503,253)
GO:0031329	regulation of cellular catabolic process	3	4.93e-05	0.00125	2.03 (10856,114,1503,32)
GO:1903394	protein localization to kinetochore involved in kinetochore assembly	1	5.06e-05	0.00128	7.22 (10856,5,1503,5)
GO:0006464	cellular protein modification process	7	5.42e-05	0.00136	1.28 (10856,1164,1503,206)
GO:0036211	protein modification process	7	5.42e-05	0.00136	1.28 (10856,1164,1503,206)
GO:0000132	establishment of mitotic spindle orientation	1	5.43e-05	0.00135	2.73 (10856,45,1503,17)
GO:0060968	regulation of gene silencing	7	5.6e-05	0.00139	3.61 (10856,22,1503,11)
GO:1903829	positive regulation of cellular protein localization	1	5.66e-05	0.0014	2.82 (10856,41,1503,16)
GO:0051028	mRNA transport	6	5.71e-05	0.00141	2.93 (10856,37,1503,15)
GO:0032880	regulation of protein localization	7	5.87e-05	0.00144	1.96 (10856,125,1503,34)
GO:0010638	positive regulation of organelle organization	4	6.34e-05	0.00155	2.18 (10856,86,1503,26)
GO:0051239	regulation of multicellular organismal process	7	6.34e-05	0.00154	1.41 (10856,585,1503,114)
GO:0032465	regulation of cytokinesis	1	6.97e-05	0.00169	3.33 (10856,26,1503,12)
GO:1901362	organic cyclic compound biosynthetic process	3	7.45e-05	0.0018	1.55 (10856,330,1503,71)
GO:0040029	regulation of gene expression, epigenetic	6	7.48e-05	0.0018	2.20 (10856,82,1503,25)
GO:0016571	histone methylation	7	7.84e-05	0.00188	3.13 (10856,30,1503,13)
GO:0006606	protein import into nucleus	7	8.23e-05	0.00196	2.97 (10856,34,1503,14)
GO:0033047	regulation of mitotic sister chromatid segregation	1	8.23e-05	0.00195	2.97 (10856,34,1503,14)
GO:0009894	regulation of catabolic process	3	8.3e-05	0.00196	1.93 (10856,127,1503,34)
GO:0032268	regulation of cellular protein metabolic process	3	8.91e-05	0.0021	1.48 (10856,426,1503,87)
GO:0008608	attachment of spindle microtubules to kinetochore	1	8.92e-05	0.00209	4.44 (10856,13,1503,8)
GO:0051294	establishment of spindle orientation	1	9.36e-05	0.00219	2.55 (10856,51,1503,18)
GO:0051053	negative regulation of DNA metabolic process	1	9.4e-05	0.00219	3.45 (10856,23,1503,11)
GO:0040025	vulval development	5	9.51e-05	0.00221	2.30 (10856,69,1503,22)
GO:0031399	regulation of protein modification process	7	9.76e-05	0.00225	1.72 (10856,197,1503,47)
GO:0007052	mitotic spindle organization	1	0.00012	0.00276	2.89 (10856,35,1503,14)
GO:0007530	sex determination	2	0.00012	0.00275	2.89 (10856,35,1503,14)
GO:0048569	post-embryonic animal organ development	5	0.000121	0.00276	2.27 (10856,70,1503,22)
GO:0045167	asymmetric protein localization involved in cell fate determination	7	0.000123	0.0028	3.61 (10856,20,1503,10)
GO:0043933	protein-containing complex subunit organization	4	0.000147	0.00334	1.47 (10856,402,1503,82)
GO:0051225	spindle assembly	1	0.000152	0.00343	3.31 (10856,24,1503,11)
GO:0000077	DNA damage checkpoint	6	0.000152	0.00342	3.31 (10856,24,1503,11)
GO:0009888	tissue development	5	0.000152	0.0034	2.63 (10856,44,1503,16)
GO:0045995	regulation of embryonic development	5	0.000153	0.0034	2.24 (10856,71,1503,22)
GO:0090307	mitotic spindle assembly	1	0.000155	0.00345	3.82 (10856,17,1503,9)
GO:0060378	regulation of brood size	7	0.000155	0.00344	3.82 (10856,17,1503,9)
GO:0006913	nucleocytoplasmic transport	7	0.000162	0.00358	2.19 (10856,76,1503,23)
GO:0051169	nuclear transport	7	0.000162	0.00356	2.19 (10856,76,1503,23)
GO:0034504	protein localization to nucleus	3	0.000163	0.00358	2.71 (10856,40,1503,15)
GO:0044238	primary metabolic process	7	0.000168	0.00366	1.13 (10856,3389,1503,530)
GO:0018022	peptidyl-lysine methylation	6	0.000174	0.00378	2.93 (10856,32,1503,13)
GO:0006352	DNA-templated transcription, initiation	6	0.000174	0.00376	2.93 (10856,32,1503,13)
GO:0000122	negative regulation of transcription by RNA polymerase II	1	0.00018	0.00389	2.03 (10856,96,1503,27)
GO:0000280	nuclear division	1	0.00019	0.0041	4.60 (10856,11,1503,7)
GO:0034501	protein localization to kinetochore	7	0.00019	0.00408	4.60 (10856,11,1503,7)
GO:1904377	positive regulation of protein localization to cell periphery	7	0.00019	0.00407	4.60 (10856,11,1503,7)
GO:0051307	meiotic chromosome separation	1	0.00019	0.00405	4.60 (10856,11,1503,7)
GO:0051640	organelle localization	4	0.000195	0.00413	1.67 (10856,208,1503,48)
GO:0006914	autophagy	7	0.000209	0.00441	2.29 (10856,63,1503,20)
GO:0061919	process utilizing autophagic mechanism	7	0.000209	0.00439	2.29 (10856,63,1503,20)
GO:0009966	regulation of signal transduction	7	0.000217	0.00455	1.56 (10856,277,1503,60)
GO:0060249	anatomical structure homeostasis	7	0.000225	0.0047	2.64 (10856,41,1503,15)
GO:0044237	cellular metabolic process	7	0.000238	0.00497	1.13 (10856,3386,1503,528)
GO:0040001	establishment of mitotic spindle localization	1	0.000242	0.00503	2.33 (10856,59,1503,19)
GO:1902299	pre-replicative complex assembly involved in cell cycle DNA replication	6	0.000269	0.00556	6.02 (10856,6,1503,5)
GO:0036388	pre-replicative complex assembly	6	0.000269	0.00554	6.02 (10856,6,1503,5)
GO:0006267	pre-replicative complex assembly involved in nuclear cell cycle DNA replication	6	0.000269	0.00552	6.02 (10856,6,1503,5)
GO:1905269	positive regulation of chromatin organization	4	0.000269	0.0055	6.02 (10856,6,1503,5)
GO:0051315	attachment of mitotic spindle microtubules to kinetochore	1	0.000269	0.00548	6.02 (10856,6,1503,5)
GO:0051338	regulation of transferase activity	7	0.000271	0.00551	1.79 (10856,145,1503,36)
GO:0051094	positive regulation of developmental process	5	0.000287	0.00583	1.56 (10856,274,1503,59)
GO:0051129	negative regulation of cellular component organization	4	0.000302	0.00609	1.92 (10856,109,1503,29)
GO:0000212	meiotic spindle organization	1	0.000344	0.00693	3.85 (10856,15,1503,8)
GO:0051653	spindle localization	1	0.000351	0.00705	2.17 (10856,70,1503,21)
GO:0034249	negative regulation of cellular amide metabolic process	3	0.000355	0.00709	2.76 (10856,34,1503,13)
GO:0017148	negative regulation of translation	6	0.000355	0.00707	2.76 (10856,34,1503,13)
GO:0048468	cell development	5	0.00036	0.00715	1.77 (10856,147,1503,36)
GO:0034497	protein localization to phagophore assembly site	7	0.000366	0.00725	7.22 (10856,4,1503,4)
GO:0045859	regulation of protein kinase activity	7	0.000372	0.00734	1.95 (10856,100,1503,27)
GO:0010453	regulation of cell fate commitment	7	0.000392	0.0077	2.25 (10856,61,1503,19)
GO:0050658	RNA transport	6	0.000392	0.00768	2.25 (10856,61,1503,19)
GO:0050657	nucleic acid transport	6	0.000392	0.00765	2.25 (10856,61,1503,19)
GO:0051236	establishment of RNA localization	6	0.000392	0.00763	2.25 (10856,61,1503,19)
GO:1902742	apoptotic process involved in development	5	0.000402	0.00781	4.21 (10856,12,1503,7)
GO:0006268	DNA unwinding involved in DNA replication	6	0.000403	0.00779	4.82 (10856,9,1503,6)
GO:0045595	regulation of cell differentiation	5	0.000403	0.00778	1.58 (10856,237,1503,52)
GO:0048477	oogenesis	2	0.000478	0.00918	2.41 (10856,48,1503,16)
GO:0051446	positive regulation of meiotic cell cycle	1	0.000533	0.0102	2.94 (10856,27,1503,11)
GO:1905881	positive regulation of oogenesis	5	0.000605	0.0116	3.61 (10856,16,1503,8)
GO:0032984	protein-containing complex disassembly	7	0.000611	0.0116	2.53 (10856,40,1503,14)
GO:0006479	protein methylation	7	0.000619	0.0118	2.36 (10856,49,1503,16)
GO:0008213	protein alkylation	7	0.000619	0.0117	2.36 (10856,49,1503,16)
GO:0007292	female gamete generation	2	0.000619	0.0117	2.36 (10856,49,1503,16)
GO:0043412	macromolecule modification	7	0.00063	0.0118	1.22 (10856,1267,1503,214)
GO:0051293	establishment of spindle localization	1	0.00064	0.012	2.12 (10856,68,1503,20)
GO:0043085	positive regulation of catalytic activity	7	0.000658	0.0123	1.59 (10856,213,1503,47)
GO:0051641	cellular localization	7	0.000659	0.0123	1.32 (10856,651,1503,119)
GO:0009314	response to radiation	7	0.000681	0.0126	2.27 (10856,54,1503,17)
GO:0042659	regulation of cell fate specification	5	0.000729	0.0135	2.20 (10856,59,1503,18)
GO:0045839	negative regulation of mitotic nuclear division	1	0.000768	0.0142	3.89 (10856,13,1503,7)
GO:0010212	response to ionizing radiation	7	0.000769	0.0141	2.84 (10856,28,1503,11)
GO:0035601	protein deacylation	7	0.000769	0.0141	2.84 (10856,28,1503,11)
GO:1905879	regulation of oogenesis	7	0.000769	0.0141	2.84 (10856,28,1503,11)
GO:0031401	positive regulation of protein modification process	7	0.00077	0.014	1.92 (10856,94,1503,25)
GO:0006334	nucleosome assembly	6	0.000773	0.014	3.01 (10856,24,1503,10)
GO:0006367	transcription initiation from RNA polymerase II promoter	4	0.000773	0.014	3.01 (10856,24,1503,10)
GO:0034724	DNA replication-independent nucleosome organization	6	0.000832	0.015	5.16 (10856,7,1503,5)
GO:0006284	base-excision repair	7	0.000832	0.015	5.16 (10856,7,1503,5)
GO:0070932	histone H3 deacetylation	7	0.000832	0.0149	5.16 (10856,7,1503,5)
GO:1902531	regulation of intracellular signal transduction	7	0.000847	0.0152	1.74 (10856,137,1503,33)
GO:0051447	negative regulation of meiotic cell cycle	1	0.000888	0.0158	4.33 (10856,10,1503,6)
GO:0090727	positive regulation of brood size	7	0.000888	0.0158	4.33 (10856,10,1503,6)
GO:0051130	positive regulation of cellular component organization	4	0.000889	0.0158	1.61 (10856,193,1503,43)
GO:0070507	regulation of microtubule cytoskeleton organization	4	0.000909	0.0161	2.17 (10856,60,1503,18)
GO:0090305	nucleic acid phosphodiester bond hydrolysis	7	0.000911	0.0161	1.69 (10856,154,1503,36)
GO:0007548	sex differentiation	7	0.000911	0.016	2.54 (10856,37,1503,13)
GO:0007281	germ cell development	5	0.000995	0.0174	1.84 (10856,106,1503,27)
