# Supplementary material for: The longevity response to warm temperature is neurally controlled via the regulation of collagen genes
Source: Aging Cell. 2023 Mar 9;22(5):e13815. doi: 10.1111/acel.13815 (PMC10186602; doi:10.1111/acel.13815)
Supplement: Supplementary file 4 — Table S3 [file ACEL-22-e13815-s016.xlsx]

## Sheet: Sheet1
Table S3. Attenuated biological processes in 1-day-old wild-type adults at 25°C vs 20°C (RNA-seq analysis with 5% FDR)
Notes: ψ Category: 1 - signaling; 2 - phosphorylation/dephosphorylation; 3 - immune response; 4 - ion/transmembrane transport; 5 - other processes. # P-value is computed according to the mHG model (Eden et al. 2007 PLoS Comp Bio 3(3):e39). * FDR q-value is the correction of the above p-value for multiple testing using the Benjamini and Hochberg method (Benjamini and Hochberg 1995 J R Statist Soc …
GO term	Description	Categoryψ	P-value#	FDR q-value*	Enrichment (N, B, n, b)§
GO:0007186	G protein-coupled receptor signaling pathway	1	6.13e-21	3.66e-17	1.83 (10856,314,3290,174)
GO:0006470	protein dephosphorylation	2	3.09e-15	9.2e-12	1.94 (10856,175,3290,103)
GO:0035335	peptidyl-tyrosine dephosphorylation	2	7.28e-15	1.45e-11	2.26 (10856,98,3290,67)
GO:0007218	neuropeptide signaling pathway	1	1.18e-13	1.76e-10	2.07 (10856,121,3290,76)
GO:0018105	peptidyl-serine phosphorylation	2	1.19e-13	1.42e-10	2.02 (10856,132,3290,81)
GO:0007165	signal transduction	1	2.15e-13	2.13e-10	1.32 (10856,1141,3290,455)
GO:0042391	regulation of membrane potential	1	3.83e-13	3.26e-10	1.96 (10856,143,3290,85)
GO:0018209	peptidyl-serine modification	2	3.84e-13	2.86e-10	1.99 (10856,134,3290,81)
GO:0006811	ion transport	4	1.23e-11	8.17e-09	1.41 (10856,607,3290,260)
GO:0016311	dephosphorylation	2	1.82e-11	1.08e-08	1.67 (10856,243,3290,123)
GO:0007267	cell-cell signaling	1	3.89e-11	2.11e-08	1.81 (10856,164,3290,90)
GO:0023052	signaling	1	6.04e-11	3e-08	1.80 (10856,165,3290,90)
GO:0006955	immune response	3	1.97e-10	9.03e-08	1.62 (10856,250,3290,123)
GO:0045087	innate immune response	3	2.83e-10	1.2e-07	1.62 (10856,246,3290,121)
GO:0099537	trans-synaptic signaling	1	3.34e-10	1.33e-07	1.82 (10856,145,3290,80)
GO:0098916	anterograde trans-synaptic signaling	1	3.34e-10	1.24e-07	1.82 (10856,145,3290,80)
GO:0007268	chemical synaptic transmission	1	3.34e-10	1.17e-07	1.82 (10856,145,3290,80)
GO:0002376	immune system process	3	4.31e-10	1.43e-07	1.60 (10856,255,3290,124)
GO:0006468	protein phosphorylation	2	7.72e-10	2.42e-07	1.47 (10856,392,3290,175)
GO:0034220	ion transmembrane transport	4	8.04e-10	2.4e-07	1.42 (10856,488,3290,210)
GO:0099536	synaptic signaling	1	8.07e-10	2.29e-07	1.80 (10856,147,3290,80)
GO:0055085	transmembrane transport	4	2.36e-09	6.4e-07	1.31 (10856,786,3290,313)
GO:0006813	potassium ion transport	4	1.72e-08	4.46e-06	1.90 (10856,97,3290,56)
GO:0071805	potassium ion transmembrane transport	4	2.35e-08	5.83e-06	1.92 (10856,93,3290,54)
GO:0071804	cellular potassium ion transport	4	2.35e-08	5.6e-06	1.92 (10856,93,3290,54)
GO:0003008	system process	5	2.71e-08	6.22e-06	1.56 (10856,235,3290,111)
GO:0050877	nervous system process	1	4.71e-08	1.04e-05	1.63 (10856,180,3290,89)
GO:0030001	metal ion transport	4	5.72e-08	1.22e-05	1.54 (10856,235,3290,110)
GO:0098660	inorganic ion transmembrane transport	4	1.14e-07	2.35e-05	1.44 (10856,340,3290,148)
GO:0007154	cell communication	1	1.28e-07	2.54e-05	1.56 (10856,209,3290,99)
GO:0044057	regulation of system process	5	3.79e-07	7.28e-05	1.90 (10856,80,3290,46)
GO:0015672	monovalent inorganic cation transport	4	3.54e-06	0.00066	1.50 (10856,200,3290,91)
GO:0030322	stabilization of membrane potential	4	4.89e-06	0.000883	2.10 (10856,44,3290,28)
GO:0006937	regulation of muscle contraction	5	6.19e-06	0.00108	2.01 (10856,51,3290,31)
GO:0090257	regulation of muscle system process	5	6.19e-06	0.00105	2.01 (10856,51,3290,31)
GO:0007169	transmembrane receptor protein tyrosine kinase signaling pathway	1	9.31e-06	0.00154	1.70 (10856,97,3290,50)
GO:0006814	sodium ion transport	4	9.75e-06	0.00157	1.84 (10856,68,3290,38)
GO:0048521	negative regulation of behavior	5	1.9e-05	0.00297	2.51 (10856,21,3290,16)
GO:0042338	cuticle development involved in collagen and cuticulin-based cuticle molting cycle	5	2.02e-05	0.00309	2.44 (10856,23,3290,17)
GO:0006952	defense response	3	2.21e-05	0.00329	1.34 (10856,353,3290,143)
GO:0018996	molting cycle, collagen and cuticulin-based cuticle	5	3.62e-05	0.00527	1.85 (10856,59,3290,33)
GO:0098661	inorganic anion transmembrane transport	4	3.92e-05	0.00557	1.65 (10856,96,3290,48)
GO:0006812	cation transport	4	4.01e-05	0.00556	1.34 (10856,328,3290,133)
GO:0035725	sodium ion transmembrane transport	4	4.29e-05	0.00581	1.85 (10856,57,3290,32)
GO:0043269	regulation of ion transport	4	4.77e-05	0.00632	1.67 (10856,89,3290,45)
GO:0042303	molting cycle	5	4.81e-05	0.00623	1.81 (10856,62,3290,34)
GO:0009612	response to mechanical stimulus	3	4.82e-05	0.00611	2.47 (10856,20,3290,15)
GO:0015698	inorganic anion transport	4	5.32e-05	0.00661	1.62 (10856,102,3290,50)
GO:0007166	cell surface receptor signaling pathway	1	6.61e-05	0.00804	1.37 (10856,260,3290,108)
GO:0050906	detection of stimulus involved in sensory perception	1	6.76e-05	0.00806	2.07 (10856,35,3290,22)
GO:1902476	chloride transmembrane transport	4	8.12e-05	0.00949	1.65 (10856,88,3290,44)
GO:0022610	biological adhesion	5	9.5e-05	0.0109	1.63 (10856,91,3290,45)
GO:0007155	cell adhesion	5	9.5e-05	0.0107	1.63 (10856,91,3290,45)
GO:0007167	enzyme linked receptor protein signaling pathway	1	9.51e-05	0.0105	1.51 (10856,138,3290,63)
GO:0051606	detection of stimulus	1	9.62e-05	0.0104	1.83 (10856,54,3290,30)
GO:0006821	chloride transport	4	0.000114	0.0121	1.63 (10856,89,3290,44)
GO:0007626	locomotory behavior	5	0.000143	0.0149	2.04 (10856,34,3290,21)
GO:0098662	inorganic cation transmembrane transport	4	0.000174	0.0178	1.35 (10856,254,3290,104)
GO:1990834	response to odorant	1	0.000225	0.0227	2.75 (10856,12,3290,10)
GO:0050974	detection of mechanical stimulus involved in sensory perception	1	0.000225	0.0223	2.75 (10856,12,3290,10)
GO:0050976	detection of mechanical stimulus involved in sensory perception of touch	1	0.000225	0.022	2.75 (10856,12,3290,10)
GO:0006942	regulation of striated muscle contraction	5	0.000234	0.0225	3.30 (10856,7,3290,7)
GO:0098655	cation transmembrane transport	4	0.000275	0.026	1.32 (10856,291,3290,116)
GO:0043062	extracellular structure organization	5	0.000305	0.0284	1.83 (10856,47,3290,26)
GO:0030198	extracellular matrix organization	5	0.000363	0.0333	1.83 (10856,45,3290,25)
GO:0006796	phosphate-containing compound metabolic process	2	0.000553	0.0499	1.15 (10856,1021,3290,356)
GO:0007610	behavior	5	0.000568	0.0505	1.30 (10856,287,3290,113)
GO:0006820	anion transport	4	0.000586	0.0513	1.33 (10856,244,3290,98)
