# Supplementary material for: The longevity response to warm temperature is neurally controlled via the regulation of collagen genes
Source: Aging Cell. 2023 Mar 9;22(5):e13815. doi: 10.1111/acel.13815 (PMC10186602; doi:10.1111/acel.13815)
Supplement: Supplementary file 5 — Table S4 [file ACEL-22-e13815-s004.xlsx]

## Sheet: Table_S3_file_3
Table S4. Downregulated genes contributing to the attenuated signaling processes in 1-day-old wild-type adults at 25°C vs 20°C
Genes	locus	Fold change	Adjusted P value
T06E4.8	chrV:9622257-9622910	3928.9	0.0425622
wrt-8	chrV:15342131-15344484	1352	0.00910663
grd-2	chrV:20609857-20613701	980.2	0.00910663
srb-6	chrII:10194845-10196776	972.9	0.047992
wrt-4	chrX:15752399-15757196	938.9	9.74e-05
col-109	chrIV:858931-1921342	926	9.74e-05
abu-8	chrV:5193122-5194551	541.9	9.74e-05
D2096.6	chrIV:8366740-8375334	449.3	0.0203788
abu-11	chrII:192591-194534	359.7	9.74e-05
abu-10	chrX:3798206-3799626	344	9.74e-05
wrt-6	chrX:3480240-3483470	318.9	9.74e-05
lgc-21	chrX:14064364-14067915	251.6	9.74e-05
pqn-74	chrIV:13329758-13331349	144.1	9.74e-05
col-89	chrIII:4748155-4749097	141.7	9.74e-05
T06D8.3	chrII:10968325-11503888	83.3	0.000375145
Y70D2A.1	chrX:14920855-14923818	73.8	9.74e-05
C30A5.10	chrIII:8205184-8209775	62.8	0.00510919
R12G8.1	chrV:17748054-17749197	57	0.0425622
qua-1	chrII:8198751-8203610	44.9	9.74e-05
ZK666.8	chrII:10491658-10493025	42.7	9.74e-05
lgc-27	chrII:4649174-4653163	41.2	9.74e-05
dsl-7	chrV:12993610-12994607	40.5	9.74e-05
wrt-1	chrII:7531134-7533092	38.9	9.74e-05
T25B9.5	chrIV:10752409-10754683	37.3	9.74e-05
R11.2	chrX:16184320-16184846	36.4	0.00910663
uggt-2	chrI:9317727-9327153	36.1	9.74e-05
str-163	chrIV:4954178-4958198	35.8	0.0139683
K09C6.2	chrV:856849-858454	34.5	9.74e-05
C35E7.10	chrI:10810690-10812762	32.8	9.74e-05
kin-24	chrIV:9839088-9840956	32	9.74e-05
Y43C5B.2	chrIV:10351423-10352261	29.5	9.74e-05
F59A1.15	chrV:17555827-17726691	29.1	0.041217
Y52D5A.2	chrIV:5462491-5464439	29.1	9.74e-05
Y73B6A.1	chrIV:6661224-6667987	28.7	9.74e-05
F22B3.8	chrIV:11422698-11424677	27.7	9.74e-05
tag-344	chrI:10644272-10645561	27.3	9.74e-05
Y116A8C.38	chrIV:17131547-17137510	26.7	9.74e-05
ZC581.7	chrI:6554901-6936826	25.7	0.000191468
gska-3	chrI:8749661-8751291	25.1	9.74e-05
nlp-30	chrV:3982366-3982624	24.5	9.74e-05
T06C10.3	chrIV:7870852-7873022	23.7	9.74e-05
C27D6.11	chrII:5159772-5161120	22.8	9.74e-05
spe-4	chrI:7454709-7456810	22.3	9.74e-05
nlp-34	chrV:3978887-3979113	21.9	9.74e-05
Y116A8C.24	chrIV:17068797-17070830	21.3	9.74e-05
kin-26	chrIV:7875739-7877790	21	9.74e-05
ins-37	chrII:13507760-13903274	20.9	0.00542732
T19D12.5	chrII:6631134-6636951	20.8	0.000191468
nlp-25	chrV:19607480-19608316	20.2	9.74e-05
F21F3.2	chrI:4573661-5262993	20.2	0.000465254
W01B6.5	chrIV:10076303-10078628	19.6	9.74e-05
F59A3.8	chrI:5520393-5529522	19.6	9.74e-05
ZC168.2	chrIV:10728551-10728983	19.5	0.0404644
kin-21	chrIV:9832914-9834802	19.1	9.74e-05
che-14	chrI:5746727-5754122	18.8	9.74e-05
ZK970.8	chrII:10309576-10310008	18.8	9.74e-05
K09B11.5	chrIV:13431263-13433980	18.8	9.74e-05
srw-85	chrV:19429467-19431658	18.3	9.74e-05
Y69E1A.3	chrIV:10952337-10954609	17.8	9.74e-05
W03A5.1	chrIII:5408091-5413015	17.5	9.74e-05
kin-5	chrIV:9967083-9969044	16.7	9.74e-05
C18H7.4	chrIV:593476-595167	16.6	9.74e-05
C34F11.5	chrII:5195893-5199221	16.3	9.74e-05
str-168	chrIV:4939339-4941386	16.2	9.74e-05
frk-1	chrIV:10043161-10045577	16.2	9.74e-05
D1081.12	chrI:8474101-8474726	16	9.74e-05
C50H2.7	chrV:9923260-9923912	15.9	9.74e-05
C03C10.2	chrIII:4091100-4093254	15.8	9.74e-05
R03D7.5	chrII:10947549-10949124	15.4	9.74e-05
T25B9.4	chrIV:10755739-10757652	15.2	9.74e-05
F11E6.8	chrIV:17444499-17450443	15	9.74e-05
C25A8.5	chrIV:6999587-7001482	14.7	9.74e-05
ZK622.1	chrII:5293936-5295577	14.6	9.74e-05
acr-2	chrX:6702642-6709103	14.5	9.74e-05
T21G5.1	chrI:6554901-6936826	14.2	0.00133332
C28A5.6	chrIII:4423766-4429471	13.9	9.74e-05
C06C3.3	chrII:9369118-9372312	13.8	9.74e-05
str-180	chrV:6667382-6668824	13.7	9.74e-05
R11E3.1	chrIV:4789764-4791931	13.6	9.74e-05
C55C3.4	chrIV:5676200-5678041	13.5	9.74e-05
W02B12.12	chrII:10968325-11503888	13.3	0.000283734
ZC581.2	chrI:6554901-6936826	13.2	0.00150266
spe-8	chrI:118108-120870	12.9	9.74e-05
egl-17	chrX:489794-492163	12.5	9.74e-05
C55B6.5	chrX:7204698-7205050	12.5	0.0432612
Y18H1A.10	chrI:683941-686578	12	9.74e-05
C55C3.8	chrIV:5691054-5694635	11.7	9.74e-05
lad-2	chrIV:1956724-4526957	11.7	0.00175533
Y38H8A.4	chrIV:13470608-13472218	11.5	9.74e-05
srx-45	chrIII:9303950-9306613	11.3	9.74e-05
str-146	chrV:7731614-8569933	11.2	0.00300802
F23C8.8	chrI:2256153-2485384	11	0.0269683
pde-5	chrI:4573661-5262993	10.7	0.0252494
F26D10.11	chrIV:17275600-17276727	9.8	9.74e-05
lys-3	chrV:10282189-10283419	9.6	9.74e-05
F23H12.5	chrV:12358685-12363405	9.3	9.74e-05
sma-5	chrX:11997892-12004936	9	9.74e-05
Y106G6D.4	chrI:10114781-10116547	8.9	9.74e-05
acr-24	chrIV:15497554-15510948	8.7	9.74e-05
acr-23	chrV:3651726-3659486	8.7	9.74e-05
nlp-4	chrI:10517357-10517842	8.3	9.74e-05
gcy-22	chrV:20820373-20824997	8.2	9.74e-05
plx-2	chrII:14417948-14424805	8.1	9.74e-05
ZK177.2	chrII:5519199-5520183	8	9.74e-05
lat-2	chrII:4359085-4367933	7.8	9.74e-05
Y106G6E.1	chrI:10198275-10200430	7.8	0.000991315
nhr-277	chrIV:1956724-4526957	7.8	0.015848
ggr-2	chrX:6075588-6081628	7.7	9.74e-05
D1081.4	chrI:8474879-8476276	7.7	0.0018395
glr-2	chrIII:7138620-7144770	7.6	9.74e-05
hsp-70	chrI:9317727-9327153	7.4	9.74e-05
nmur-2	chrII:123397-125002	7.3	0.000991315
deg-3	chrV:11413061-11415128	7.2	9.74e-05
F26E4.5	chrI:9768935-9770980	7.1	9.74e-05
F22H10.1	chrX:16702647-16703367	7	0.0124619
F35H10.10	chrIV:8307643-8312907	7	9.74e-05
acr-21	chrIII:6583457-6585564	7	9.74e-05
syd-1	chrII:7586031-7594860	6.9	9.74e-05
npr-7	chrX:9315604-9319121	6.8	9.74e-05
ins-33	chrI:13143189-14566044	6.8	0.034935
lgc-55	chrV:20023045-20036529	6.7	9.74e-05
dmsr-5	chrIII:10732173-12052193	6.7	0.0288807
arf-1.1	chrIV:7634901-7635638	6.5	9.74e-05
W10C4.1	chrIII:56859-463717	6.5	0.0397425
gnrr-3	chrX:10049401-10052423	6.5	9.74e-05
lgc-46	chrIII:1116514-1142840	6.5	0.0010765
ift-74	chrII:6679842-6682912	6.4	9.74e-05
des-2	chrV:11415578-11419694	6.4	9.74e-05
srsx-30	chrV:10158807-10160272	6.3	0.0018395
nlp-42	chrV:18903747-18906064	6.3	9.74e-05
unc-82	chrIV:7424488-7444349	6.2	9.74e-05
nlp-19	chrX:10958694-10959102	6.2	9.74e-05
gnrr-7	chrX:11164012-11189499	6.2	0.000731497
gar-1	chrX:6479600-6484773	6.1	9.74e-05
K01A12.3	chrX:8620517-8625137	6.1	9.74e-05
F47F2.1	chrX:3884242-3893021	6	9.74e-05
npr-1	chrX:4767233-4769944	6	0.00365777
kin-14	chrI:7075941-7079437	6	9.74e-05
R09D1.12	chrII:9449966-9452202	5.9	9.74e-05
spp-19	chrV:6560210-6561475	5.9	0.000191468
tsp-14	chrX:4867081-4874377	5.9	9.74e-05
rap-3	chrIV:11177264-11178057	5.8	9.74e-05
flr-2	chrV:11936966-11937766	5.8	9.74e-05
nlp-33	chrV:11147338-11147611	5.8	9.74e-05
W07G1.5	chrII:13959164-13962306	5.7	0.0140435
pdl-1	chrII:7183783-7185118	5.7	9.74e-05
tax-2	chrI:9020937-9025546	5.7	9.74e-05
R13H7.2	chrIV:6846810-6859221	5.6	9.74e-05
F36D4.4	chrV:9402022-9406336	5.6	9.74e-05
glc-3	chrV:5449412-5453412	5.5	9.74e-05
nhr-208	chrV:12094354-12095876	5.5	9.74e-05
nlp-17	chrIV:13505375-13505686	5.4	9.74e-05
mec-2	chrX:5575933-5590458	5.4	9.74e-05
acr-8	chrX:10412781-10416531	5.4	9.74e-05
lgc-49	chrV:11191204-11193318	5.4	9.74e-05
nhr-85	chrI:13056139-13062090	5.3	9.74e-05
C05D9.3	chrX:1111912-1116457	5.3	9.74e-05
ptc-3	chrII:2443296-4279128	5.2	0.0295348
npr-12	chrIV:6929076-6937637	5.2	9.74e-05
ador-1	chrII:12497336-12502796	5.2	9.74e-05
mpk-2	chrII:5104454-5108800	5.2	9.74e-05
lgc-35	chrII:12836498-12840067	5.2	9.74e-05
dop-5	chrV:11362594-11366136	5.2	9.74e-05
rhgf-1	chrX:10698113-10711794	5.1	9.74e-05
lgc-43	chrIV:10578765-10581753	5.1	9.74e-05
sre-19	chrIV:12237152-12238929	5.1	0.00590569
nlp-18	chrII:10968325-11503888	5	0.0347939
gcy-15	chrII:2443296-4279128	5	0.0403786
ifta-2	chrIV:17300819-17301996	4.9	0.0010765
epac-1	chrIII:10189126-10195085	4.9	9.74e-05
unc-13	chrI:7422780-7453725	4.9	9.74e-05
ddr-2	chrX:3315334-3323951	4.9	9.74e-05
acr-5	chrIII:6509645-6514712	4.8	9.74e-05
C26E6.1	chrIII:4956852-4957501	4.8	9.74e-05
flr-4	chrX:15089441-15093305	4.8	9.74e-05
osm-9	chrIV:1956724-4526957	4.8	0.0464412
csp-2	chrIV:6307727-6315416	4.8	9.74e-05
tmc-1	chrX:1163229-1176742	4.7	9.74e-05
K08H2.5	chrX:13241039-13242209	4.7	9.74e-05
D2023.1	chrV:11789568-11800231	4.7	9.74e-05
gcy-36	chrX:15479223-15485548	4.7	9.74e-05
Y116A8C.40	chrIV:17144318-17150816	4.7	0.00167175
R11G10.3	chrV:13523516-13529645	4.7	9.74e-05
acr-25	chrIV:6464340-6468316	4.7	9.74e-05
scd-2	chrV:6633251-6639403	4.6	9.74e-05
nmr-1	chrII:5440297-5446587	4.6	9.74e-05
Y58G8A.5	chrV:272092-272937	4.6	0.000465254
F57A8.4	chrV:10067062-10068746	4.6	9.74e-05
lgc-11	chrX:7503777-7506458	4.6	0.00487107
flp-11	chrX:4677526-4678039	4.6	9.74e-05
lgc-41	chrX:10454248-10460281	4.6	9.74e-05
gcy-32	chrV:13912155-13915176	4.6	9.74e-05
hum-6	chrX:2291546-2321452	4.5	9.74e-05
frpr-9	chrV:10992079-10994798	4.5	9.74e-05
dmsr-8	chrV:10510660-10513973	4.5	9.74e-05
C44H4.6	chrX:14596407-14599090	4.5	9.74e-05
nlp-38	chrI:13143189-14566044	4.5	0.02997
ggr-1	chrII:10695100-10702330	4.4	9.74e-05
odr-2	chrV:7103678-7114226	4.4	9.74e-05
mec-1	chrV:6956619-6966334	4.4	9.74e-05
egl-20	chrIV:9813162-9815501	4.4	9.74e-05
C24B5.1	chrV:9191661-9195763	4.4	9.74e-05
F33D11.8	chrI:5854347-5855024	4.4	9.74e-05
ser-2	chrX:15286775-15298154	4.4	9.74e-05
acc-1	chrIV:9660391-9663836	4.3	9.74e-05
sprr-1	chrX:15466278-15470488	4.3	9.74e-05
str-87	chrV:8986670-8987942	4.3	9.74e-05
sel-7	chrX:14333498-14340402	4.3	9.74e-05
gab-1	chrIII:12771887-12779624	4.3	9.74e-05
mec-14	chrIII:7190303-7192882	4.3	0.00150266
rga-2	chrI:11979497-11985429	4.3	9.74e-05
npr-2	chrIV:9569043-9580035	4.3	9.74e-05
lgc-53	chrX:16711724-16720400	4.2	9.74e-05
C56G2.5	chrIII:6321211-6324182	4.2	9.74e-05
lin-44	chrI:4126179-4129103	4.2	9.74e-05
nlp-13	chrV:4236412-4237718	4.2	9.74e-05
ZK1307.7	chrII:9636568-9639993	4.1	9.74e-05
pat-2	chrIII:8818820-8824897	4.1	9.74e-05
gcy-12	chrII:5312102-5319066	4.1	9.74e-05
bre-1	chrIV:8987259-8990259	4.1	9.74e-05
sre-13	chrII:14634580-14636762	4.1	0.0469272
exp-1	chrII:6157202-6160993	4.1	9.74e-05
mec-4	chrX:16803318-16807041	4	9.74e-05
sad-1	chrX:13488017-13500482	4	9.74e-05
mec-12	chrIII:3131724-3137742	4	9.74e-05
sre-14	chrIV:12259869-12261427	4	0.00866858
daf-7	chrIII:811931-813269	3.9	9.74e-05
mec-7	chrX:7774919-7776515	3.9	9.74e-05
dyf-5	chrI:9359144-9363997	3.9	9.74e-05
H32K21.1	chrII:9251976-9252966	3.9	0.00217476
cav-2	chrV:13557147-13559789	3.9	9.74e-05
osm-10	chrIII:7243300-7245366	3.8	9.74e-05
eat-4	chrIII:9136838-9141292	3.8	0.0285913
K01A6.6	chrIV:11735355-11742122	3.8	9.74e-05
unc-29	chrI:8897748-8901421	3.8	9.74e-05
C15C7.7	chrX:3165842-3167482	3.8	9.74e-05
sma-2	chrIII:8750526-8756921	3.8	0.000906563
nlp-10	chrIII:3933759-3935845	3.8	9.74e-05
mec-18	chrX:4271263-4274166	3.8	9.74e-05
nlp-41	chrII:14550865-14552388	3.8	9.74e-05
npr-25	chrV:11349454-11352975	3.8	9.74e-05
npr-27	chrIV:7305632-7308339	3.7	9.74e-05
npr-6	chrX:10283091-10285636	3.7	9.74e-05
grd-5	chrV:8619027-8619651	3.7	9.74e-05
gon-1	chrIV:9935045-9953408	3.7	9.74e-05
glr-5	chrV:8716516-8720468	3.7	9.74e-05
ins-6	chrII:6000466-6000859	3.7	9.74e-05
fax-1	chrX:3196296-3199279	3.7	0.000991315
lgc-24	chrX:12068481-12070483	3.7	9.74e-05
lgc-54	chrV:6840268-6846368	3.7	0.025883
dop-1	chrX:4411565-4416045	3.6	9.74e-05
mec-9	chrV:9907881-9915048	3.6	9.74e-05
F59F5.3	chrX:10537164-10542324	3.6	9.74e-05
nlp-20	chrIV:7642207-7643048	3.6	9.74e-05
unc-6	chrX:6889699-6896588	3.5	9.74e-05
frpr-18	chrV:6870291-6873552	3.5	9.74e-05
lgc-39	chrV:7175550-7178671	3.5	9.74e-05
tkr-1	chrIII:9383716-9387521	3.5	0.00349427
nlp-3	chrX:13178002-13178348	3.5	9.74e-05
fkh-9	chrX:3817931-3826896	3.5	9.74e-05
ZK669.5	chrII:7945607-7946825	3.5	9.74e-05
R11G1.6	chrX:3639490-3644842	3.5	9.74e-05
rrc-1	chrX:9823905-9831152	3.5	9.74e-05
fmi-1	chrV:13019072-13033134	3.5	9.74e-05
F27E5.5	chrII:10128358-10131765	3.5	0.00670154
flp-1	chrIV:9136968-9146182	3.5	9.74e-05
acr-7	chrII:7845611-7849672	3.4	0.00510919
mec-10	chrX:8465952-8470187	3.4	9.74e-05
npr-33	chrX:15910567-15914089	3.4	0.000465254
Y12A6A.2	chrX:13618811-13619408	3.4	0.0217726
egl-47	chrV:9899562-9907472	3.4	9.74e-05
R151.1	chrIII:7216463-7219554	3.4	9.74e-05
gbb-1	chrX:2958035-2967698	3.4	9.74e-05
acr-19	chrI:9031424-9036653	3.4	9.74e-05
cdka-1	chrIII:4659539-4662386	3.4	9.74e-05
syg-2	chrX:14654920-14662506	3.4	9.74e-05
ift-81	chrX:5298717-5306296	3.4	9.74e-05
flp-19	chrX:10604762-10605508	3.4	9.74e-05
kgb-1	chrIV:405947-408886	3.3	9.74e-05
plc-2	chrV:15192705-15197553	3.3	9.74e-05
unc-68	chrV:6901997-6928931	3.3	9.74e-05
gpa-3	chrV:9357710-9359726	3.3	9.74e-05
sfrp-1	chrIV:6396733-6402416	3.3	9.74e-05
unc-89	chrI:4035894-4090429	3.3	9.74e-05
flp-13	chrIV:7697147-7698357	3.3	9.74e-05
axl-1	chrI:8513912-8517399	3.3	9.74e-05
H09F14.1	chrV:10612914-10615490	3.3	9.74e-05
dop-4	chrX:1295272-1298653	3.3	9.74e-05
C56E6.4	chrII:6526339-6528542	3.3	9.74e-05
sro-1	chrII:7460065-7463570	3.2	9.74e-05
acr-12	chrX:13532972-13536242	3.2	9.74e-05
tyra-3	chrX:4950299-4955102	3.2	9.74e-05
glr-1	chrIII:8584175-8588535	3.2	9.74e-05
aakg-3	chrX:2976462-2980892	3.2	9.74e-05
nhr-207	chrV:12096214-12097826	3.2	9.74e-05
nmr-2	chrV:15006394-15011619	3.2	0.000191468
nhr-147	chrV:7346643-7348117	3.2	0.000283734
Y34B4A.4	chrX:5264297-5271610	3.2	9.74e-05
che-12	chrV:10299537-10307329	3.2	9.74e-05
nab-1	chrI:4229915-4235661	3.2	9.74e-05
frpr-16	chrII:6029583-6031156	3.2	9.74e-05
F14F11.2	chrII:8295012-8295302	3.2	9.74e-05
T20D4.7	chrV:3408866-3409422	3.2	0.000191468
frpr-17	chrX:14406106-14409379	3.2	9.74e-05
kin-1	chrI:14919523-14951556	3.2	9.74e-05
acr-14	chrII:8174884-8177292	3.2	0.00150266
frpr-15	chrV:12690495-12692347	3.2	9.74e-05
ggr-3	chrII:5130375-5133207	3.1	9.74e-05
rab-3	chrII:5722303-5727632	3.1	9.74e-05
ric-3	chrIV:7818250-7820734	3.1	9.74e-05
cwn-2	chrIV:10067853-10069945	3.1	9.74e-05
pdfr-1	chrIII:6633374-6638771	3.1	9.74e-05
F35B12.10	chrV:11626305-11629254	3.1	9.74e-05
acr-9	chrX:13642451-13646698	3.1	9.74e-05
pde-6	chrI:873483-882716	3.1	9.74e-05
dop-3	chrX:6564266-6569481	3.1	9.74e-05
npr-4	chrX:12537398-12551452	3.1	9.74e-05
mgl-3	chrIV:5439065-5450635	3.1	9.74e-05
T07C12.15	chrV:9946616-9948861	3.1	9.74e-05
Y64G10A.6	chrIV:14276562-14285177	3.1	9.74e-05
nmur-4	chrI:6989096-6991840	3.1	9.74e-05
nlp-12	chrI:1843408-1843787	3.1	9.74e-05
unc-97	chrX:5593126-5594479	3.1	9.74e-05
dgk-1	chrX:984631-991232	3.1	9.74e-05
npr-3	chrIV:11459969-11463087	3.1	9.74e-05
ncx-2	chrV:5260315-5403348	3	0.00209115
acc-2	chrIV:9016772-9019086	3	9.74e-05
unc-53	chrII:10968325-11503888	3	0.0163695
H05L03.3	chrX:5904634-5904946	3	9.74e-05
frpr-1	chrX:8124033-8129594	3	0.000283734
lev-1	chrIV:13174250-13179122	3	9.74e-05
flp-9	chrIV:12754790-12757479	3	9.74e-05
lgc-47	chrX:9801415-9807420	3	9.74e-05
lgc-12	chrIII:7562104-7564462	3	9.74e-05
unc-43	chrIV:10324973-10350196	3	9.74e-05
ssr-2	chrX:2823570-2826803	3	9.74e-05
nlp-35	chrIV:9518540-9518883	3	9.74e-05
rgef-1	chrV:9556691-9561584	2.9	9.74e-05
npr-5	chrV:277234-281705	2.9	9.74e-05
frpr-4	chrII:5253417-5255809	2.9	9.74e-05
gpa-12	chrX:9246957-9248858	2.9	9.74e-05
ric-4	chrV:10261457-10270259	2.9	9.74e-05
tkr-3	chrIV:5113018-5122011	2.9	9.74e-05
dop-2	chrV:9608555-9614773	2.9	9.74e-05
gnrr-2	chrV:14409062-14411880	2.9	9.74e-05
odr-3	chrV:13246868-13249520	2.9	9.74e-05
jnk-1	chrIV:6957665-6963581	2.9	9.74e-05
avr-14	chrI:5967416-5973322	2.9	9.74e-05
ZK721.4	chrX:8778805-8784388	2.9	0.000191468
flp-16	chrII:13235264-13237009	2.9	9.74e-05
C45G9.13	chrIII:5042433-5044418	2.9	9.74e-05
unc-5	chrIV:5495919-5528328	2.9	9.74e-05
odr-10	chrX:6864361-6865895	2.9	9.74e-05
npr-22	chrIV:8559454-8562828	2.9	9.74e-05
add-1	chrX:4854222-4860006	2.9	9.74e-05
syx-2	chrX:13960097-13962365	2.9	9.74e-05
sbt-1	chrV:20827805-20828817	2.8	9.74e-05
ins-1	chrIV:10436733-10437972	2.8	9.74e-05
F08G12.8	chrX:11317297-11317881	2.8	0.00292488
drn-1	chrII:5270468-5271258	2.8	9.74e-05
D1053.4	chrX:11721905-11723704	2.8	9.74e-05
inx-16	chrI:4162058-4164420	2.8	9.74e-05
H23L24.4	chrIV:8703029-8705591	2.8	0.0200909
egl-3	chrV:10169754-10173725	2.8	9.74e-05
fshr-1	chrV:9889935-9894603	2.8	9.74e-05
unc-86	chrIII:8213012-8216225	2.8	9.74e-05
Y23B4A.2	chrX:5919730-5920182	2.8	0.00055415
gar-2	chrIII:6309368-6320551	2.7	9.74e-05
lys-5	chrIV:11624272-11625551	2.7	9.74e-05
rpy-1	chrII:6702461-6705402	2.7	9.74e-05
flp-25	chrIII:9363989-9365091	2.7	9.74e-05
gar-3	chrV:14565052-14569960	2.7	9.74e-05
unc-49	chrIII:10520869-10532455	2.7	9.74e-05
chw-1	chrV:10459319-10464461	2.7	9.74e-05
gpa-6	chrX:13191176-13193886	2.7	0.00430785
acy-3	chrIII:3775152-3786794	2.7	9.74e-05
unc-2	chrX:2711620-2748107	2.7	0.00133332
nhr-3	chrX:14558435-14561012	2.7	9.74e-05
unc-129	chrIV:9003104-9005370	2.7	9.74e-05
nlg-1	chrX:13625619-13631025	2.7	9.74e-05
emb-9	chrIII:9337079-9344314	2.7	9.74e-05
pde-4	chrII:7628015-7650860	2.7	9.74e-05
flp-5	chrX:8528268-8530787	2.7	9.74e-05
nhr-91	chrX:15309309-15314396	2.7	9.74e-05
kin-9	chrX:8432640-8437166	2.6	9.74e-05
lev-8	chrX:11560862-11563520	2.6	9.74e-05
gpb-2	chrI:7318477-7320907	2.6	9.74e-05
R08B4.5	chrX:11116131-11116647	2.6	0.00733784
mig-10	chrIII:8279036-8305500	2.6	9.74e-05
let-2	chrX:16380949-16389255	2.6	9.74e-05
flp-17	chrIV:17190502-17191855	2.6	9.74e-05
acy-2	chrV:5976011-5981396	2.6	9.74e-05
qui-1	chrIV:13561848-13574317	2.6	9.74e-05
npr-18	chrX:9690686-9696280	2.6	9.74e-05
bbs-8	chrV:6762592-6765000	2.6	9.74e-05
nlp-11	chrII:9689785-9691827	2.6	9.74e-05
nhr-258	chrIV:8045031-8047350	2.6	0.0121592
flp-7	chrX:5885831-5886580	2.6	9.74e-05
K02E10.7	chrX:2501352-2505149	2.6	9.74e-05
rgs-1	chrIII:10014502-10016444	2.5	9.74e-05
unc-112	chrV:14692136-14696614	2.5	9.74e-05
F39B2.8	chrI:14760709-14768915	2.5	9.74e-05
F59D12.1	chrX:15667385-15671803	2.5	9.74e-05
syg-1	chrX:2509710-2515301	2.5	9.74e-05
F42G9.4	chrIII:761792-762304	2.5	0.0210403
flp-18	chrX:3012406-3014268	2.5	9.74e-05
E04D5.2	chrII:10419169-10421966	2.5	9.74e-05
Y75B8A.11	chrIII:12186322-12190015	2.5	0.00124925
W05B10.4	chrV:12668213-12669586	2.5	9.74e-05
erd-2	chrX:10157147-10158682	2.5	9.74e-05
T28D9.3	chrII:6485681-6488718	2.4	9.74e-05
vglu-2	chrIII:10295102-10298253	2.4	9.74e-05
dmsr-7	chrV:5405353-5408182	2.4	9.74e-05
osm-6	chrV:11924650-11927387	2.4	9.74e-05
T04C12.3	chrV:11065235-11065593	2.4	9.74e-05
dmsr-6	chrII:14462313-14464657	2.4	9.74e-05
nmur-3	chrX:4466799-4468798	2.4	9.74e-05
nlp-15	chrI:12988263-12995124	2.4	9.74e-05
frpr-12	chrV:8902316-8905342	2.4	9.74e-05
nhr-206	chrV:12092044-12093703	2.4	9.74e-05
acc-3	chrX:4722980-4726821	2.4	9.74e-05
F55H12.3	chrI:8876364-8892948	2.4	9.74e-05
tpa-1	chrIV:92051-110151	2.4	9.74e-05
let-805	chrIII:2418503-2779010	2.4	0.00382145
frpr-11	chrV:8907606-8909371	2.4	9.74e-05
rgl-1	chrX:3210965-3220281	2.4	9.74e-05
ccb-1	chrI:3641960-3646884	2.4	9.74e-05
npr-14	chrI:13050449-13056023	2.4	0.00866858
acr-20	chrII:14373911-14377801	2.4	9.74e-05
rga-5	chrIV:13827875-13844884	2.3	9.74e-05
eps-8	chrIV:14879533-14900361	2.3	9.74e-05
sgk-1	chrX:16254940-16261978	2.3	9.74e-05
npr-9	chrX:11328526-11332008	2.3	0.00542732
gcy-11	chrX:17046215-17055480	2.3	9.74e-05
dsc-4	chrIV:315118-320470	2.3	9.74e-05
svh-2	chrX:6553278-6559058	2.3	9.74e-05
F09E8.8	chrIV:13149556-13150381	2.3	0.00365777
lgc-25	chrX:14158800-14161568	2.3	9.74e-05
drag-1	chrI:1680511-1685065	2.3	9.74e-05
acy-1	chrIII:4722176-4730529	2.3	9.74e-05
flp-27	chrII:5681017-5682408	2.3	9.74e-05
egl-15	chrX:11016374-11023083	2.3	9.74e-05
ZK418.7	chrIII:7079015-7080727	2.3	9.74e-05
tax-6	chrIV:10493841-10501040	2.3	9.74e-05
lys-2	chrV:10280342-10281419	2.3	9.74e-05
gpa-7	chrIV:10403997-10408245	2.3	9.74e-05
C17H11.1	chrX:8173900-8180759	2.3	9.74e-05
mec-5	chrX:15943941-15948741	2.3	9.74e-05
F27C1.11	chrI:5434093-5443029	2.3	0.0489718
nhr-148	chrV:7342169-7343778	2.3	9.74e-05
npr-15	chrIII:3683424-3685774	2.3	9.74e-05
nhr-8	chrIV:7711137-7714158	2.2	9.74e-05
C01B10.3	chrIV:6619548-6621340	2.2	9.74e-05
cdr-4	chrV:12407419-12408549	2.2	9.74e-05
flp-8	chrX:14881468-14882048	2.2	9.74e-05
npr-31	chrII:7144577-7147212	2.2	9.74e-05
C05D10.2	chrIII:6067839-6071741	2.2	0.00906094
gcy-31	chrX:2420454-2427497	2.2	9.74e-05
C49C3.10	chrIV:17336889-17338925	2.2	9.74e-05
npr-28	chrX:8348898-8350795	2.2	9.74e-05
efn-2	chrIV:10576368-10578007	2.2	9.74e-05
old-1	chrII:9866588-9868651	2.2	0.000465254
hen-1	chrX:7116377-7116940	2.2	0.0121592
F16C3.1	chrI:10147366-10149878	2.2	9.74e-05
pbo-5	chrV:20915458-20922526	2.2	9.74e-05
ipp-5	chrX:6031436-6034002	2.2	9.74e-05
kcc-3	chrII:7426041-7431330	2.2	9.74e-05
bar-1	chrX:7166108-7170573	2.2	9.74e-05
ras-2	chrIII:4737683-4740030	2.2	9.74e-05
lgc-13	chrX:12109111-12111117	2.2	0.000465254
nlp-6	chrX:17662386-17664083	2.2	9.74e-05
dmsr-1	chrV:11438799-11441399	2.2	9.74e-05
nlp-16	chrIV:6255321-6259807	2.2	9.74e-05
vglu-3	chrIII:10300331-10303196	2.2	9.74e-05
gnrr-5	chrV:4451267-4454716	2.2	9.74e-05
hum-7	chrI:585862-607574	2.2	9.74e-05
lys-4	chrIV:11621472-11623075	2.2	9.74e-05
unc-10	chrX:7272502-7280256	2.2	9.74e-05
nhr-120	chrX:6636771-6640583	2.1	9.74e-05
unc-75	chrI:11592292-11601314	2.1	9.74e-05
cng-1	chrV:15025767-15031456	2.1	0.000283734
nhr-35	chrX:4532662-4537230	2.1	9.74e-05
nhr-209	chrV:12098368-12100009	2.1	9.74e-05
kqt-1	chrX:6618984-6627667	2.1	9.74e-05
nlp-9	chrV:4219652-4221885	2.1	9.74e-05
ZC373.3	chrX:10060513-10061623	2.1	0.000191468
ZK418.6	chrIII:7076552-7078774	2.1	9.74e-05
ikb-1	chrI:9685544-9688583	2.1	9.74e-05
dbl-1	chrV:6758267-6759922	2.1	9.74e-05
C16D2.2	chrII:9136139-9137410	2.1	0.00414455
gpa-15	chrI:8531814-8534487	2.1	0.000191468
nhr-101	chrV:11566870-11572949	2.1	9.74e-05
npr-16	chrX:3528804-3531683	2.1	9.74e-05
sma-6	chrII:6324456-6327108	2.1	9.74e-05
kin-29	chrX:2844802-2852379	2.1	9.74e-05
Y73B6BL.35	chrIV:6409749-6413510	2.1	0.000731497
gpa-1	chrV:11174548-11177541	2.1	9.74e-05
nhr-114	chrV:4181569-4191494	2.1	9.74e-05
nid-1	chrV:12910101-12916945	2.1	9.74e-05
F41G3.1	chrII:6760801-6774921	2.1	0.00478908
lgc-23	chrX:12065235-12067316	2.1	0.00741725
sox-2	chrX:7458971-7460465	2.1	9.74e-05
flp-4	chrII:10054579-10055299	2.1	9.74e-05
pef-1	chrIII:919688-926236	2	9.74e-05
F09A5.2	chrX:13135036-13139462	2	9.74e-05
flp-26	chrX:7029131-7029469	2	0.00167175
smp-2	chrI:3667126-3671664	2	9.74e-05
K03E6.7	chrX:1084542-1088099	2	9.74e-05
nlp-24	chrV:11616358-11616677	2	9.74e-05
lgc-26	chrV:268342-271268	2	9.74e-05
flp-24	chrIII:725150-725951	2	9.74e-05
mgl-1	chrX:9968570-9974344	2	9.74e-05
nhr-136	chrV:12107234-12109118	2	9.74e-05
unc-104	chrII:6995891-7010167	2	9.74e-05
M02E1.2	chrX:308861-311263	2	0.00200727
ncx-1	chrV:20105762-20120625	2	9.74e-05
lite-1	chrX:6226242-6230665	2	9.74e-05
soc-2	chrIV:5127393-5152459	2	9.74e-05
srsx-27	chrV:10150704-10152134	2	0.0387486
unc-44	chrIV:5975563-6004021	2	9.74e-05
R05H5.4	chrII:10198272-10199709	2	9.74e-05
nhr-153	chrV:12104408-12106434	2	9.74e-05
npr-20	chrII:8860852-8865111	2	9.74e-05
