# Supplementary material for: The longevity response to warm temperature is neurally controlled via the regulation of collagen genes
Source: Aging Cell. 2023 Mar 9;22(5):e13815. doi: 10.1111/acel.13815 (PMC10186602; doi:10.1111/acel.13815)
Supplement: Supplementary file 6 — Table S5 [file ACEL-22-e13815-s010.xlsx]

## Sheet: Sheet1
Table S5. Enriched biological processes in wild-type animals at 20°C at day 9 vs. day 1 (RNA-seq analysis with 5% FDR)
Notes: ψ Category: 1 - cell cycle; 2 - reproduction/development; 3 - metabolic/biosynthetic processes; 4 - organelle organization; 5 - DNA replication/repair/transcription; 6 - other processes. # P-value is computed according to the mHG model (Eden et al. 2007 PLoS Comp Bio 3(3):e39). * FDR q-value is the correction of the above p-value for multiple testing using the Benjamini and Hochberg method…
GO term	Description	Categoryψ	P-value#	FDR q-value*	Enrichment (N, B, n, b)§
GO:0022402	cell cycle process	1	1.18e-65	7.07e-62	2.80 (11216,367,2551,234)
GO:0090304	nucleic acid metabolic process	5	8.75e-50	2.61e-46	1.95 (11216,880,2551,390)
GO:0006259	DNA metabolic process	5	4.35e-48	8.65e-45	2.90 (11216,244,2551,161)
GO:1903047	mitotic cell cycle process	1	7.69e-45	1.15e-41	2.88 (11216,232,2551,152)
GO:0022414	reproductive process	2	1.32e-44	1.57e-41	2.01 (11216,705,2551,323)
GO:0007049	cell cycle	1	3.95e-44	3.93e-41	2.76 (11216,258,2551,162)
GO:0051276	chromosome organization	4	1.34e-37	1.14e-34	3.13 (11216,153,2551,109)
GO:0051726	regulation of cell cycle	1	1.44e-34	1.08e-31	2.64 (11216,230,2551,138)
GO:0019222	regulation of metabolic process	3	1.63e-34	1.08e-31	1.53 (11216,1648,2551,575)
GO:0060255	regulation of macromolecule metabolic process	3	1.25e-33	7.5e-31	1.55 (11216,1549,2551,545)
GO:0006139	nucleobase-containing compound metabolic process	3	2.48e-33	1.34e-30	1.66 (11216,1123,2551,424)
GO:0051301	cell division	1	2.11e-31	1.05e-28	2.80 (11216,174,2551,111)
GO:0006974	cellular response to DNA damage stimulus	5	4.43e-31	2.03e-28	2.70 (11216,192,2551,118)
GO:0006996	organelle organization	4	1.08e-30	4.59e-28	1.79 (11216,752,2551,307)
GO:0006725	cellular aromatic compound metabolic process	3	1.56e-30	6.22e-28	1.61 (11216,1172,2551,430)
GO:1903046	meiotic cell cycle process	1	1.57e-30	5.86e-28	2.95 (11216,146,2551,98)
GO:0046483	heterocycle metabolic process	3	3.79e-30	1.33e-27	1.61 (11216,1169,2551,428)
GO:1901360	organic cyclic compound metabolic process	3	2.58e-28	8.58e-26	1.58 (11216,1210,2551,434)
GO:0006281	DNA repair	5	7.38e-28	2.32e-25	2.79 (11216,156,2551,99)
GO:0010468	regulation of gene expression	5	8.9e-28	2.66e-25	1.57 (11216,1216,2551,434)
GO:0016043	cellular component organization	4	3.36e-27	9.57e-25	1.50 (11216,1469,2551,502)
GO:0007275	multicellular organism development	2	1.1e-26	2.97e-24	1.68 (11216,871,2551,332)
GO:0010564	regulation of cell cycle process	1	1.72e-26	4.46e-24	2.76 (11216,153,2551,96)
GO:0031323	regulation of cellular metabolic process	3	1.96e-26	4.87e-24	1.50 (11216,1464,2551,498)
GO:0048856	anatomical structure development	2	2.7e-26	6.45e-24	1.57 (11216,1165,2551,415)
GO:0051171	regulation of nitrogen compound metabolic process	3	1.54e-25	3.54e-23	1.50 (11216,1391,2551,475)
GO:0080090	regulation of primary metabolic process	3	2.21e-25	4.88e-23	1.49 (11216,1415,2551,481)
GO:0051321	meiotic cell cycle	1	2.48e-25	5.3e-23	3.12 (11216,103,2551,73)
GO:0043170	macromolecule metabolic process	3	4.28e-25	8.82e-23	1.33 (11216,2688,2551,811)
GO:0006325	chromatin organization	4	5.08e-24	1.01e-21	2.44 (11216,200,2551,111)
GO:0071840	cellular component organization or biogenesis	4	6.59e-24	1.27e-21	1.46 (11216,1516,2551,503)
GO:0032502	developmental process	2	9.47e-24	1.77e-21	1.46 (11216,1507,2551,500)
GO:0048519	negative regulation of biological process	6	5.24e-23	9.49e-21	1.62 (11216,884,2551,325)
GO:0019219	regulation of nucleobase-containing compound metabolic process	3	2.75e-22	4.83e-20	1.56 (11216,1001,2551,356)
GO:0009790	embryo development	2	7.12e-22	1.21e-19	2.02 (11216,342,2551,157)
GO:0007059	chromosome segregation	1	1.42e-21	2.36e-19	3.08 (11216,90,2551,63)
GO:0007346	regulation of mitotic cell cycle	1	5.91e-21	9.54e-19	2.74 (11216,122,2551,76)
GO:0010556	regulation of macromolecule biosynthetic process	3	2.04e-20	3.21e-18	1.53 (11216,1009,2551,352)
GO:2000112	regulation of cellular macromolecule biosynthetic process	3	2.43e-20	3.72e-18	1.54 (11216,992,2551,347)
GO:0048523	negative regulation of cellular process	6	9.28e-20	1.39e-17	1.66 (11216,666,2551,252)
GO:0031326	regulation of cellular biosynthetic process	3	9.69e-20	1.41e-17	1.52 (11216,1021,2551,353)
GO:0009889	regulation of biosynthetic process	3	1.04e-19	1.48e-17	1.52 (11216,1025,2551,354)
GO:0009792	embryo development ending in birth or egg hatching	2	1.89e-19	2.63e-17	2.04 (11216,291,2551,135)
GO:0045786	negative regulation of cell cycle	1	2.07e-19	2.81e-17	3.06 (11216,82,2551,57)
GO:0044260	cellular macromolecule metabolic process	3	2.15e-19	2.86e-17	1.35 (11216,1933,2551,594)
GO:0051252	regulation of RNA metabolic process	3	1.17e-18	1.52e-16	1.52 (11216,959,2551,332)
GO:0003006	developmental process involved in reproduction	2	1.84e-18	2.34e-16	1.87 (11216,384,2551,163)
GO:0006310	DNA recombination	5	2e-18	2.49e-16	3.19 (11216,69,2551,50)
GO:0016070	RNA metabolic process	3	2.19e-18	2.67e-16	1.64 (11216,656,2551,245)
GO:0098813	nuclear chromosome segregation	4	3.52e-18	4.2e-16	3.35 (11216,59,2551,45)
GO:0006260	DNA replication	5	7.57e-18	8.86e-16	3.20 (11216,66,2551,48)
GO:0010629	negative regulation of gene expression	5	2.81e-17	3.23e-15	1.90 (11216,333,2551,144)
GO:0010605	negative regulation of macromolecule metabolic process	3	2.94e-17	3.31e-15	1.72 (11216,498,2551,195)
GO:0033044	regulation of chromosome organization	4	2.96e-17	3.28e-15	3.03 (11216,74,2551,51)
GO:0071824	protein-DNA complex subunit organization	4	3.27e-17	3.55e-15	3.24 (11216,61,2551,45)
GO:2001141	regulation of RNA biosynthetic process	3	3.38e-17	3.61e-15	1.52 (11216,902,2551,311)
GO:1903506	regulation of nucleic acid-templated transcription	5	3.38e-17	3.55e-15	1.52 (11216,902,2551,311)
GO:0006355	regulation of transcription, DNA-templated	5	4.04e-17	4.16e-15	1.52 (11216,885,2551,306)
GO:0010948	negative regulation of cell cycle process	1	4.66e-17	4.71e-15	3.45 (11216,51,2551,40)
GO:0009892	negative regulation of metabolic process	3	5.19e-17	5.17e-15	1.70 (11216,517,2551,200)
GO:0016570	histone modification	6	8.28e-17	8.11e-15	2.52 (11216,124,2551,71)
GO:0016569	covalent chromatin modification	6	8.28e-17	7.98e-15	2.52 (11216,124,2551,71)
GO:0050789	regulation of biological process	6	9.3e-17	8.82e-15	1.22 (11216,3330,2551,927)
GO:0022412	cellular process involved in reproduction in multicellular organism	2	1.59e-16	1.48e-14	2.26 (11216,171,2551,88)
GO:0016071	mRNA metabolic process	3	4.38e-16	4.03e-14	2.01 (11216,249,2551,114)
GO:0000075	cell cycle checkpoint	1	5.58e-16	5.05e-14	3.52 (11216,45,2551,36)
GO:0034641	cellular nitrogen compound metabolic process	3	5.62e-16	5.01e-14	1.37 (11216,1479,2551,461)
GO:0006357	regulation of transcription by RNA polymerase II	5	5.79e-16	5.09e-14	1.60 (11216,644,2551,234)
GO:0033043	regulation of organelle organization	4	5.93e-16	5.14e-14	1.97 (11216,265,2551,119)
GO:0033554	cellular response to stress	6	7.16e-16	6.11e-14	1.73 (11216,441,2551,174)
GO:1901987	regulation of cell cycle phase transition	1	1.14e-15	9.62e-14	3.18 (11216,58,2551,42)
GO:1901990	regulation of mitotic cell cycle phase transition	1	1.84e-15	1.53e-13	3.34 (11216,50,2551,38)
GO:0006397	mRNA processing	6	2.42e-15	1.98e-13	2.19 (11216,177,2551,88)
GO:0071103	DNA conformation change	5	2.56e-15	2.07e-13	2.95 (11216,70,2551,47)
GO:0045935	positive regulation of nucleobase-containing compound metabolic process	3	3.06e-15	2.43e-13	1.93 (11216,276,2551,121)
GO:0051173	positive regulation of nitrogen compound metabolic process	3	3.49e-15	2.74e-13	1.71 (11216,444,2551,173)
GO:0010604	positive regulation of macromolecule metabolic process	3	3.52e-15	2.73e-13	1.67 (11216,491,2551,187)
GO:0000226	microtubule cytoskeleton organization	4	3.75e-15	2.87e-13	2.24 (11216,161,2551,82)
GO:0009987	cellular process	6	4.12e-15	3.12e-13	1.13 (11216,5780,2551,1487)
GO:1902850	microtubule cytoskeleton organization involved in mitosis	1	5.2e-15	3.88e-13	2.69 (11216,90,2551,55)
GO:0070647	protein modification by small protein conjugation or removal	6	5.71e-15	4.21e-13	2.01 (11216,232,2551,106)
GO:0008150	biological_process	6	5.97e-15	4.35e-13	1.08 (11216,7998,2551,1972)
GO:0006807	nitrogen compound metabolic process	3	7.12e-15	5.13e-13	1.22 (11216,3123,2551,866)
GO:0009893	positive regulation of metabolic process	3	1.26e-14	8.93e-13	1.63 (11216,541,2551,200)
GO:0031325	positive regulation of cellular metabolic process	3	1.45e-14	1.02e-12	1.66 (11216,487,2551,184)
GO:0050794	regulation of cellular process	6	2.45e-14	1.7e-12	1.22 (11216,2967,2551,825)
GO:0045930	negative regulation of mitotic cell cycle	1	5.33e-14	3.66e-12	3.19 (11216,51,2551,37)
GO:0000819	sister chromatid segregation	1	6.09e-14	4.14e-12	3.73 (11216,33,2551,28)
GO:0007017	microtubule-based process	6	8.91e-14	5.98e-12	1.94 (11216,243,2551,107)
GO:0006302	double-strand break repair	5	9.7e-14	6.44e-12	3.06 (11216,56,2551,39)
GO:0048522	positive regulation of cellular process	6	9.85e-14	6.47e-12	1.48 (11216,818,2551,275)
GO:0051716	cellular response to stimulus	6	1.03e-13	6.69e-12	1.62 (11216,513,2551,189)
GO:1902680	positive regulation of RNA biosynthetic process	3	1.05e-13	6.72e-12	1.90 (11216,259,2551,112)
GO:1903508	positive regulation of nucleic acid-templated transcription	5	1.05e-13	6.65e-12	1.90 (11216,259,2551,112)
GO:0032501	multicellular organismal process	6	1.13e-13	7.08e-12	1.35 (11216,1401,2551,430)
GO:0018205	peptidyl-lysine modification	6	1.71e-13	1.06e-11	2.51 (11216,98,2551,56)
GO:0051254	positive regulation of RNA metabolic process	3	1.88e-13	1.16e-11	1.88 (11216,264,2551,113)
GO:0010557	positive regulation of macromolecule biosynthetic process	3	3.46e-13	2.11e-11	1.84 (11216,285,2551,119)
GO:0065007	biological regulation	6	6.77e-13	4.08e-11	1.18 (11216,3669,2551,984)
GO:0009891	positive regulation of biosynthetic process	3	8.2e-13	4.9e-11	1.82 (11216,288,2551,119)
GO:0031328	positive regulation of cellular biosynthetic process	3	8.2e-13	4.85e-11	1.82 (11216,288,2551,119)
GO:0048518	positive regulation of biological process	6	8.55e-13	5.01e-11	1.39 (11216,1081,2551,342)
GO:0000070	mitotic sister chromatid segregation	1	8.6e-13	4.99e-11	3.69 (11216,31,2551,26)
GO:0007093	mitotic cell cycle checkpoint	1	9.88e-13	5.68e-11	3.60 (11216,33,2551,27)
GO:1901991	negative regulation of mitotic cell cycle phase transition	1	1.87e-12	1.06e-10	3.89 (11216,26,2551,23)
GO:1901988	negative regulation of cell cycle phase transition	1	2.6e-12	1.47e-10	3.77 (11216,28,2551,24)
GO:0044237	cellular metabolic process	3	2.77e-12	1.55e-10	1.18 (11216,3434,2551,924)
GO:0045934	negative regulation of nucleobase-containing compound metabolic process	3	2.83e-12	1.57e-10	2.00 (11216,189,2551,86)
GO:0000724	double-strand break repair via homologous recombination	5	2.87e-12	1.57e-10	3.25 (11216,42,2551,31)
GO:0000725	recombinational repair	5	2.87e-12	1.56e-10	3.25 (11216,42,2551,31)
GO:0051052	regulation of DNA metabolic process	5	3.58e-12	1.93e-10	3.02 (11216,51,2551,35)
GO:0051128	regulation of cellular component organization	4	5e-12	2.67e-10	1.60 (11216,466,2551,170)
GO:0070192	chromosome organization involved in meiotic cell cycle	2	1.33e-11	7.01e-10	3.46 (11216,33,2551,26)
GO:0045893	positive regulation of transcription, DNA-templated	5	1.67e-11	8.77e-10	1.84 (11216,241,2551,101)
GO:0006396	RNA processing	6	1.72e-11	8.95e-10	1.61 (11216,434,2551,159)
GO:0051783	regulation of nuclear division	1	2.87e-11	1.48e-09	2.65 (11216,68,2551,41)
GO:0032774	RNA biosynthetic process	3	2.95e-11	1.5e-09	2.39 (11216,94,2551,51)
GO:0032446	protein modification by small protein conjugation	6	3.18e-11	1.61e-09	1.94 (11216,193,2551,85)
GO:0065004	protein-DNA complex assembly	5	3.32e-11	1.67e-09	2.96 (11216,49,2551,33)
GO:0031324	negative regulation of cellular metabolic process	3	3.43e-11	1.71e-09	1.65 (11216,379,2551,142)
GO:0051172	negative regulation of nitrogen compound metabolic process	3	4.24e-11	2.1e-09	1.66 (11216,363,2551,137)
GO:2001251	negative regulation of chromosome organization	4	4.34e-11	2.13e-09	3.61 (11216,28,2551,23)
GO:0010628	positive regulation of gene expression	5	7.36e-11	3.57e-09	1.69 (11216,325,2551,125)
GO:2000113	negative regulation of cellular macromolecule biosynthetic process	3	1.24e-10	5.98e-09	1.91 (11216,191,2551,83)
GO:0007010	cytoskeleton organization	4	1.31e-10	6.27e-09	1.77 (11216,258,2551,104)
GO:0034728	nucleosome organization	4	1.34e-10	6.37e-09	3.27 (11216,35,2551,26)
GO:0010558	negative regulation of macromolecule biosynthetic process	3	2.15e-10	1.01e-08	1.88 (11216,199,2551,85)
GO:0044238	primary metabolic process	3	2.28e-10	1.07e-08	1.17 (11216,3437,2551,911)
GO:0045787	positive regulation of cell cycle	1	4.97e-10	2.3e-08	2.51 (11216,70,2551,40)
GO:0030261	chromosome condensation	4	5.8e-10	2.66e-08	3.45 (11216,28,2551,22)
GO:0006323	DNA packaging	4	5.8e-10	2.64e-08	3.45 (11216,28,2551,22)
GO:0009890	negative regulation of biosynthetic process	3	6.09e-10	2.76e-08	1.83 (11216,212,2551,88)
GO:0031327	negative regulation of cellular biosynthetic process	3	6.44e-10	2.89e-08	1.83 (11216,209,2551,87)
GO:0051983	regulation of chromosome segregation	1	6.53e-10	2.91e-08	2.84 (11216,48,2551,31)
GO:0043412	macromolecule modification	6	1.25e-09	5.55e-08	1.30 (11216,1284,2551,379)
GO:0090068	positive regulation of cell cycle process	1	1.39e-09	6.11e-08	2.78 (11216,49,2551,31)
GO:0033045	regulation of sister chromatid segregation	1	1.5e-09	6.53e-08	2.93 (11216,42,2551,28)
GO:0007051	spindle organization	1	1.51e-09	6.54e-08	2.69 (11216,54,2551,33)
GO:0031570	DNA integrity checkpoint	1	1.68e-09	7.23e-08	3.26 (11216,31,2551,23)
GO:0007088	regulation of mitotic nuclear division	1	1.88e-09	8.02e-08	2.81 (11216,47,2551,30)
GO:0007131	reciprocal meiotic recombination	2	2.75e-09	1.17e-07	4.12 (11216,16,2551,15)
GO:0035825	homologous recombination	5	2.75e-09	1.16e-07	4.12 (11216,16,2551,15)
GO:0006338	chromatin remodeling	4	3.87e-09	1.62e-07	3.10 (11216,34,2551,24)
GO:0008152	metabolic process	3	3.91e-09	1.62e-07	1.14 (11216,3860,2551,1001)
GO:0006464	cellular protein modification process	6	5.61e-09	2.31e-07	1.30 (11216,1181,2551,349)
GO:0036211	protein modification process	6	5.61e-09	2.3e-07	1.30 (11216,1181,2551,349)
GO:0010389	regulation of G2/M transition of mitotic cell cycle	1	6.21e-09	2.52e-07	3.74 (11216,20,2551,17)
GO:0048598	embryonic morphogenesis	2	8.34e-09	3.37e-07	2.05 (11216,118,2551,55)
GO:0016573	histone acetylation	6	9.76e-09	3.91e-07	2.83 (11216,42,2551,27)
GO:0090305	nucleic acid phosphodiester bond hydrolysis	3	9.78e-09	3.9e-07	1.90 (11216,155,2551,67)
GO:0051253	negative regulation of RNA metabolic process	3	1.18e-08	4.67e-07	1.87 (11216,165,2551,70)
GO:0000003	reproduction	2	1.21e-08	4.77e-07	2.02 (11216,122,2551,56)
GO:0040029	regulation of gene expression, epigenetic	5	1.59e-08	6.19e-07	2.25 (11216,82,2551,42)
GO:0071704	organic substance metabolic process	3	1.66e-08	6.44e-07	1.14 (11216,3627,2551,941)
GO:0043044	ATP-dependent chromatin remodeling	4	1.84e-08	7.11e-07	3.88 (11216,17,2551,15)
GO:0045944	positive regulation of transcription by RNA polymerase II	5	1.93e-08	7.38e-07	1.76 (11216,202,2551,81)
GO:0045892	negative regulation of transcription, DNA-templated	5	1.97e-08	7.51e-07	1.89 (11216,151,2551,65)
GO:0070925	organelle assembly	4	2.25e-08	8.5e-07	1.85 (11216,164,2551,69)
GO:1902749	regulation of cell cycle G2/M phase transition	1	2.56e-08	9.63e-07	3.56 (11216,21,2551,17)
GO:0007062	sister chromatid cohesion	1	2.56e-08	9.57e-07	3.56 (11216,21,2551,17)
GO:0051294	establishment of spindle orientation	1	2.95e-08	1.09e-06	2.59 (11216,51,2551,30)
GO:1902679	negative regulation of RNA biosynthetic process	3	3.33e-08	1.23e-06	1.85 (11216,159,2551,67)
GO:1903507	negative regulation of nucleic acid-templated transcription	5	3.33e-08	1.22e-06	1.85 (11216,159,2551,67)
GO:0040001	establishment of mitotic spindle localization	1	3.37e-08	1.23e-06	2.46 (11216,59,2551,33)
GO:0045132	meiotic chromosome segregation	2	3.76e-08	1.36e-06	3.02 (11216,32,2551,22)
GO:0051653	spindle localization	1	3.84e-08	1.38e-06	2.32 (11216,70,2551,37)
GO:0006475	internal protein amino acid acetylation	6	4.17e-08	1.49e-06	2.70 (11216,44,2551,27)
GO:0018394	peptidyl-lysine acetylation	6	4.17e-08	1.48e-06	2.70 (11216,44,2551,27)
GO:0018393	internal peptidyl-lysine acetylation	6	4.17e-08	1.47e-06	2.70 (11216,44,2551,27)
GO:0048609	multicellular organismal reproductive process	2	4.62e-08	1.62e-06	1.67 (11216,242,2551,92)
GO:1902750	negative regulation of cell cycle G2/M phase transition	1	4.71e-08	1.64e-06	4.08 (11216,14,2551,13)
GO:0010972	negative regulation of G2/M transition of mitotic cell cycle	1	4.71e-08	1.63e-06	4.08 (11216,14,2551,13)
GO:0000076	DNA replication checkpoint	1	4.71e-08	1.62e-06	4.08 (11216,14,2551,13)
GO:0051293	establishment of spindle localization	1	5.55e-08	1.9e-06	2.33 (11216,68,2551,36)
GO:0007052	mitotic spindle organization	1	6.73e-08	2.3e-06	2.89 (11216,35,2551,23)
GO:1902275	regulation of chromatin organization	4	6.96e-08	2.36e-06	3.21 (11216,26,2551,19)
GO:0022411	cellular component disassembly	4	6.97e-08	2.35e-06	2.26 (11216,74,2551,38)
GO:0048869	cellular developmental process	2	7.16e-08	2.4e-06	1.41 (11216,576,2551,185)
GO:0006333	chromatin assembly or disassembly	4	7.2e-08	2.4e-06	3.85 (11216,16,2551,14)
GO:1902099	regulation of metaphase/anaphase transition of cell cycle	1	8.04e-08	2.67e-06	3.30 (11216,24,2551,18)
GO:0000132	establishment of mitotic spindle orientation	1	8.16e-08	2.69e-06	2.64 (11216,45,2551,27)
GO:0051784	negative regulation of nuclear division	1	8.72e-08	2.86e-06	3.66 (11216,18,2551,15)
GO:0051640	organelle localization	4	8.81e-08	2.88e-06	1.71 (11216,208,2551,81)
GO:0071897	DNA biosynthetic process	3	8.88e-08	2.88e-06	3.40 (11216,22,2551,17)
GO:0016567	protein ubiquitination	6	1.16e-07	3.73e-06	1.78 (11216,173,2551,70)
GO:1905818	regulation of chromosome separation	1	1.47e-07	4.73e-06	3.03 (11216,29,2551,20)
GO:0006473	protein acetylation	6	1.74e-07	5.54e-06	2.44 (11216,54,2551,30)
GO:0045839	negative regulation of mitotic nuclear division	1	1.93e-07	6.14e-06	4.06 (11216,13,2551,12)
GO:0044818	mitotic G2/M transition checkpoint	1	1.93e-07	6.1e-06	4.06 (11216,13,2551,12)
GO:0033047	regulation of mitotic sister chromatid segregation	1	1.97e-07	6.2e-06	2.84 (11216,34,2551,22)
GO:0051129	negative regulation of cellular component organization	4	2.18e-07	6.81e-06	1.98 (11216,109,2551,49)
GO:0032200	telomere organization	4	2.26e-07	7.03e-06	3.17 (11216,25,2551,18)
GO:0000723	telomere maintenance	6	2.26e-07	6.99e-06	3.17 (11216,25,2551,18)
GO:0006352	DNA-templated transcription, initiation	5	2.63e-07	8.1e-06	2.89 (11216,32,2551,21)
GO:0051053	negative regulation of DNA metabolic process	5	2.68e-07	8.21e-06	3.25 (11216,23,2551,17)
GO:0051028	mRNA transport	6	3.04e-07	9.25e-06	2.73 (11216,37,2551,23)
GO:0030071	regulation of mitotic metaphase/anaphase transition	1	3.26e-07	9.9e-06	3.47 (11216,19,2551,15)
GO:0033314	mitotic DNA replication checkpoint	1	3.65e-07	1.1e-05	4.40 (11216,10,2551,10)
GO:0032259	methylation	6	4.06e-07	1.22e-05	1.92 (11216,117,2551,51)
GO:0048608	reproductive structure development	2	4.07e-07	1.22e-05	2.14 (11216,78,2551,38)
GO:0040027	negative regulation of vulval development	2	4.17e-07	1.24e-05	2.76 (11216,35,2551,22)
GO:0000278	mitotic cell cycle	1	4.31e-07	1.27e-05	2.41 (11216,53,2551,29)
GO:0050793	regulation of developmental process	2	4.83e-07	1.42e-05	1.40 (11216,523,2551,167)
GO:2000026	regulation of multicellular organismal development	2	5.09e-07	1.49e-05	1.48 (11216,384,2551,129)
GO:0000910	cytokinesis	1	5.11e-07	1.49e-05	2.47 (11216,48,2551,27)
GO:0061640	cytoskeleton-dependent cytokinesis	1	5.11e-07	1.48e-05	2.47 (11216,48,2551,27)
GO:0051246	regulation of protein metabolic process	3	5.47e-07	1.58e-05	1.44 (11216,450,2551,147)
GO:0043543	protein acylation	6	6.44e-07	1.85e-05	2.27 (11216,62,2551,32)
GO:0040028	regulation of vulval development	2	6.51e-07	1.86e-05	1.98 (11216,100,2551,45)
GO:0008380	RNA splicing	5	7.02e-07	2e-05	1.86 (11216,125,2551,53)
GO:0010965	regulation of mitotic sister chromatid separation	1	7.23e-07	2.05e-05	3.11 (11216,24,2551,17)
GO:0033046	negative regulation of sister chromatid segregation	1	7.88e-07	2.22e-05	4.03 (11216,12,2551,11)
GO:0051641	cellular localization	4	8.1e-07	2.27e-05	1.35 (11216,655,2551,201)
GO:0007276	gamete generation	2	8.24e-07	2.3e-05	1.91 (11216,113,2551,49)
GO:0060968	regulation of gene silencing	6	8.8e-07	2.44e-05	3.20 (11216,22,2551,16)
GO:0031123	RNA 3'-end processing	5	9.34e-07	2.58e-05	2.27 (11216,60,2551,31)
GO:0007389	pattern specification process	2	9.5e-07	2.62e-05	2.01 (11216,92,2551,42)
GO:0031050	dsRNA processing	6	1.03e-06	2.82e-05	3.30 (11216,20,2551,15)
GO:0044774	mitotic DNA integrity checkpoint	1	1.03e-06	2.81e-05	3.30 (11216,20,2551,15)
GO:0048557	embryonic digestive tract morphogenesis	2	1.03e-06	2.8e-05	3.30 (11216,20,2551,15)
GO:0070918	production of small RNA involved in gene silencing by RNA	6	1.03e-06	2.78e-05	3.30 (11216,20,2551,15)
GO:0010212	response to ionizing radiation	5	1.03e-06	2.77e-05	2.88 (11216,29,2551,19)
GO:0061982	meiosis I cell cycle process	2	1.03e-06	2.76e-05	2.88 (11216,29,2551,19)
GO:0051445	regulation of meiotic cell cycle	1	1.05e-06	2.79e-05	2.50 (11216,44,2551,25)
GO:0000712	resolution of meiotic recombination intermediates	2	1.07e-06	2.84e-05	3.77 (11216,14,2551,12)
GO:0051985	negative regulation of chromosome segregation	1	1.07e-06	2.83e-05	3.77 (11216,14,2551,12)
GO:0008406	gonad development	2	1.11e-06	2.91e-05	2.20 (11216,66,2551,33)
GO:0030703	eggshell formation	2	1.17e-06	3.08e-05	3.57 (11216,16,2551,13)
GO:0048513	animal organ development	2	1.21e-06	3.16e-05	1.69 (11216,179,2551,69)
GO:0051302	regulation of cell division	1	1.35e-06	3.52e-05	2.27 (11216,58,2551,30)
GO:0048468	cell development	2	1.54e-06	3.98e-05	1.76 (11216,147,2551,59)
GO:0032268	regulation of cellular protein metabolic process	3	1.6e-06	4.13e-05	1.43 (11216,428,2551,139)
GO:0051093	negative regulation of developmental process	2	1.67e-06	4.27e-05	1.90 (11216,109,2551,47)
GO:0006913	nucleocytoplasmic transport	6	1.91e-06	4.88e-05	2.08 (11216,76,2551,36)
GO:0051169	nuclear transport	6	1.91e-06	4.86e-05	2.08 (11216,76,2551,36)
GO:0010639	negative regulation of organelle organization	4	1.95e-06	4.93e-05	2.06 (11216,79,2551,37)
GO:0006950	response to stress	6	2.08e-06	5.25e-05	1.28 (11216,923,2551,268)
GO:0009798	axis specification	2	2.13e-06	5.36e-05	2.53 (11216,40,2551,23)
GO:0032508	DNA duplex unwinding	5	2.29e-06	5.73e-05	2.64 (11216,35,2551,21)
GO:0032392	DNA geometric change	5	2.29e-06	5.71e-05	2.64 (11216,35,2551,21)
GO:0007530	sex determination	2	2.29e-06	5.69e-05	2.64 (11216,35,2551,21)
GO:0044265	cellular macromolecule catabolic process	3	2.32e-06	5.74e-05	1.50 (11216,307,2551,105)
GO:0022607	cellular component assembly	4	2.64e-06	6.48e-05	1.36 (11216,570,2551,176)
GO:0016925	protein sumoylation	6	3.19e-06	7.81e-05	4.00 (11216,11,2551,10)
GO:0033048	negative regulation of mitotic sister chromatid segregation	1	3.19e-06	7.78e-05	4.00 (11216,11,2551,10)
GO:0016458	gene silencing	6	4e-06	9.72e-05	2.08 (11216,72,2551,34)
GO:0050000	chromosome localization	4	4.05e-06	9.79e-05	2.87 (11216,26,2551,17)
GO:0006406	mRNA export from nucleus	6	5.39e-06	0.00013	2.93 (11216,24,2551,16)
GO:0048562	embryonic organ morphogenesis	2	5.39e-06	0.000129	2.93 (11216,24,2551,16)
GO:0000077	DNA damage checkpoint	1	5.39e-06	0.000129	2.93 (11216,24,2551,16)
GO:0043414	macromolecule methylation	6	5.49e-06	0.000131	1.93 (11216,91,2551,40)
GO:0000377	RNA splicing, via transesterification reactions with bulged adenosine as nucleophile	6	5.63e-06	0.000133	1.95 (11216,88,2551,39)
GO:0000375	RNA splicing, via transesterification reactions	6	5.63e-06	0.000133	1.95 (11216,88,2551,39)
GO:0000398	mRNA splicing, via spliceosome	6	5.63e-06	0.000132	1.95 (11216,88,2551,39)
GO:0009057	macromolecule catabolic process	3	5.97e-06	0.00014	1.45 (11216,349,2551,115)
GO:1903008	organelle disassembly	4	6.14e-06	0.000143	2.59 (11216,34,2551,20)
GO:0031047	gene silencing by RNA	6	7.58e-06	0.000176	2.16 (11216,59,2551,29)
GO:0031399	regulation of protein modification process	6	8.43e-06	0.000195	1.60 (11216,198,2551,72)
GO:0045995	regulation of embryonic development	2	8.47e-06	0.000195	2.04 (11216,71,2551,33)
GO:0051446	positive regulation of meiotic cell cycle	1	8.62e-06	0.000198	2.77 (11216,27,2551,17)
GO:0001708	cell fate specification	2	8.63e-06	0.000198	1.78 (11216,121,2551,49)
GO:0070646	protein modification by small protein removal	6	9.58e-06	0.000218	2.42 (11216,40,2551,22)
GO:0097659	nucleic acid-templated transcription	5	9.62e-06	0.000219	2.24 (11216,51,2551,26)
GO:0007281	germ cell development	2	1.16e-05	0.000264	1.83 (11216,106,2551,44)
GO:0031124	mRNA 3'-end processing	5	1.18e-05	0.000266	2.81 (11216,25,2551,16)
GO:0006270	DNA replication initiation	5	1.5e-05	0.000337	3.45 (11216,14,2551,11)
GO:1902742	apoptotic process involved in development	2	1.52e-05	0.00034	3.66 (11216,12,2551,10)
GO:0006271	DNA strand elongation involved in DNA replication	5	1.52e-05	0.000339	3.66 (11216,12,2551,10)
GO:0022616	DNA strand elongation	5	1.52e-05	0.000338	3.66 (11216,12,2551,10)
GO:0051383	kinetochore organization	1	1.52e-05	0.000336	3.66 (11216,12,2551,10)
GO:0043933	protein-containing complex subunit organization	4	1.62e-05	0.000357	1.39 (11216,404,2551,128)
GO:0050658	RNA transport	6	1.72e-05	0.000378	2.09 (11216,61,2551,29)
GO:0050657	nucleic acid transport	6	1.72e-05	0.000377	2.09 (11216,61,2551,29)
GO:0051236	establishment of RNA localization	6	1.72e-05	0.000375	2.09 (11216,61,2551,29)
GO:0006914	autophagy	6	1.75e-05	0.000381	2.06 (11216,64,2551,30)
GO:0061919	process utilizing autophagic mechanism	6	1.75e-05	0.000379	2.06 (11216,64,2551,30)
GO:0031329	regulation of cellular catabolic process	3	1.8e-05	0.000388	1.77 (11216,114,2551,46)
GO:0051656	establishment of organelle localization	4	1.94e-05	0.000416	1.68 (11216,144,2551,55)
GO:0051170	import into nucleus	6	2e-05	0.000427	2.44 (11216,36,2551,20)
GO:0034654	nucleobase-containing compound biosynthetic process	3	2.01e-05	0.000429	1.48 (11216,277,2551,93)
GO:0006351	transcription, DNA-templated	5	2.04e-05	0.000433	2.25 (11216,47,2551,24)
GO:0034502	protein localization to chromosome	6	2.14e-05	0.000454	2.93 (11216,21,2551,14)
GO:0032465	regulation of cytokinesis	1	2.42e-05	0.000511	2.71 (11216,26,2551,16)
GO:0009880	embryonic pattern specification	2	2.42e-05	0.000509	2.71 (11216,26,2551,16)
GO:0010608	posttranscriptional regulation of gene expression	6	2.65e-05	0.000555	1.67 (11216,142,2551,54)
GO:0000018	regulation of DNA recombination	5	2.81e-05	0.000588	3.01 (11216,19,2551,13)
GO:0006606	protein import into nucleus	6	2.88e-05	0.0006	2.46 (11216,34,2551,19)
GO:0051338	regulation of transferase activity	6	3.06e-05	0.000634	1.66 (11216,146,2551,55)
GO:1904778	positive regulation of protein localization to cell cortex	6	3.13e-05	0.000647	4.40 (11216,7,2551,7)
GO:0045859	regulation of protein kinase activity	6	3.24e-05	0.000667	1.80 (11216,100,2551,41)
GO:0006334	nucleosome assembly	4	3.37e-05	0.000692	2.75 (11216,24,2551,15)
GO:0051225	spindle assembly	1	3.37e-05	0.000689	2.75 (11216,24,2551,15)
GO:0000122	negative regulation of transcription by RNA polymerase II	5	3.44e-05	0.000701	1.81 (11216,97,2551,40)
GO:0061064	negative regulation of nematode larval development	2	3.52e-05	0.000716	2.12 (11216,54,2551,26)
GO:0048581	negative regulation of post-embryonic development	2	3.52e-05	0.000714	2.12 (11216,54,2551,26)
GO:0090307	mitotic spindle assembly	1	3.61e-05	0.000729	3.10 (11216,17,2551,12)
GO:0040025	vulval development	2	3.62e-05	0.000729	1.98 (11216,69,2551,31)
GO:0070507	regulation of microtubule cytoskeleton organization	6	3.67e-05	0.000736	2.05 (11216,60,2551,28)
GO:0010506	regulation of autophagy	6	4.32e-05	0.000863	2.25 (11216,43,2551,22)
GO:0030422	production of siRNA involved in RNA interference	6	4.47e-05	0.00089	3.22 (11216,15,2551,11)
GO:0045910	negative regulation of DNA recombination	5	4.47e-05	0.000887	3.22 (11216,15,2551,11)
GO:0000422	autophagy of mitochondrion	6	4.65e-05	0.000921	2.80 (11216,22,2551,14)
GO:0061726	mitochondrion disassembly	4	4.65e-05	0.000918	2.80 (11216,22,2551,14)
GO:0006479	protein methylation	6	4.93e-05	0.000968	2.15 (11216,49,2551,24)
GO:0008213	protein alkylation	6	4.93e-05	0.000965	2.15 (11216,49,2551,24)
GO:0045931	positive regulation of mitotic cell cycle	1	4.96e-05	0.000969	2.39 (11216,35,2551,19)
GO:0048569	post-embryonic animal organ development	2	5.1e-05	0.000993	1.95 (11216,70,2551,31)
GO:2000816	negative regulation of mitotic sister chromatid separation	1	5.1e-05	0.00099	3.91 (11216,9,2551,8)
GO:0071173	spindle assembly checkpoint	1	5.1e-05	0.000986	3.91 (11216,9,2551,8)
GO:0071174	mitotic spindle checkpoint	1	5.1e-05	0.000983	3.91 (11216,9,2551,8)
GO:1902100	negative regulation of metaphase/anaphase transition of cell cycle	1	5.1e-05	0.00098	3.91 (11216,9,2551,8)
GO:0045005	DNA-dependent DNA replication maintenance of fidelity	5	5.1e-05	0.000977	3.91 (11216,9,2551,8)
GO:0045841	negative regulation of mitotic metaphase/anaphase transition	1	5.1e-05	0.000974	3.91 (11216,9,2551,8)
GO:0007094	mitotic spindle assembly checkpoint	1	5.1e-05	0.000971	3.91 (11216,9,2551,8)
GO:0051382	kinetochore assembly	1	5.1e-05	0.000968	3.91 (11216,9,2551,8)
GO:1905819	negative regulation of chromosome separation	1	5.1e-05	0.000964	3.91 (11216,9,2551,8)
GO:0031497	chromatin assembly	4	5.1e-05	0.000961	3.91 (11216,9,2551,8)
GO:0031577	spindle checkpoint	1	5.1e-05	0.000958	3.91 (11216,9,2551,8)
GO:0032886	regulation of microtubule-based process	1	5.21e-05	0.000976	1.97 (11216,67,2551,30)
GO:0051241	negative regulation of multicellular organismal process	6	5.22e-05	0.000975	1.76 (11216,105,2551,42)
GO:0006282	regulation of DNA repair	5	5.24e-05	0.000975	3.38 (11216,13,2551,10)
GO:0007064	mitotic sister chromatid cohesion	1	5.62e-05	0.00104	3.60 (11216,11,2551,9)
GO:0009653	anatomical structure morphogenesis	2	5.64e-05	0.00104	1.37 (11216,395,2551,123)
GO:0019438	aromatic compound biosynthetic process	3	5.64e-05	0.00104	1.43 (11216,302,2551,98)
GO:0048646	anatomical structure formation involved in morphogenesis	2	5.68e-05	0.00104	2.31 (11216,38,2551,20)
GO:0043631	RNA polyadenylation	5	6.36e-05	0.00117	2.86 (11216,20,2551,13)
GO:0040038	polar body extrusion after meiotic divisions	2	6.36e-05	0.00116	2.86 (11216,20,2551,13)
GO:0016575	histone deacetylation	6	8.58e-05	0.00156	2.93 (11216,18,2551,12)
GO:2001020	regulation of response to DNA damage stimulus	5	8.63e-05	0.00157	2.51 (11216,28,2551,16)
GO:0009894	regulation of catabolic process	3	8.68e-05	0.00157	1.66 (11216,127,2551,48)
GO:2000243	positive regulation of reproductive process	2	9.44e-05	0.0017	1.67 (11216,124,2551,47)
GO:0060249	anatomical structure homeostasis	4	9.91e-05	0.00178	2.20 (11216,42,2551,21)
GO:0000281	mitotic cytokinesis	1	0.000105	0.00188	2.41 (11216,31,2551,17)
GO:0048477	oogenesis	2	0.000108	0.00194	2.11 (11216,48,2551,23)
GO:0009314	response to radiation	5	0.000111	0.00198	2.01 (11216,57,2551,26)
GO:0009794	regulation of mitotic cell cycle, embryonic	1	0.000113	0.00202	3.02 (11216,16,2551,11)
GO:0046605	regulation of centrosome cycle	1	0.000113	0.00201	3.02 (11216,16,2551,11)
GO:0034968	histone lysine methylation	6	0.000124	0.0022	2.54 (11216,26,2551,15)
GO:0018992	germ-line sex determination	2	0.000124	0.00219	2.54 (11216,26,2551,15)
GO:0006476	protein deacetylation	6	0.000132	0.00232	2.72 (11216,21,2551,13)
GO:2001252	positive regulation of chromosome organization	4	0.000132	0.00232	2.72 (11216,21,2551,13)
GO:1901989	positive regulation of cell cycle phase transition	1	0.000132	0.00231	2.72 (11216,21,2551,13)
GO:0098534	centriole assembly	1	0.000138	0.0024	4.40 (11216,6,2551,6)
GO:0042074	cell migration involved in gastrulation	2	0.000138	0.00239	4.40 (11216,6,2551,6)
GO:0007099	centriole replication	1	0.000138	0.00239	4.40 (11216,6,2551,6)
GO:0034504	protein localization to nucleus	6	0.000145	0.0025	2.20 (11216,40,2551,20)
GO:0031023	microtubule organizing center organization	1	0.000146	0.00251	3.14 (11216,14,2551,10)
GO:0051785	positive regulation of nuclear division	1	0.000152	0.00261	2.43 (11216,29,2551,16)
GO:0006915	apoptotic process	6	0.000158	0.00271	1.97 (11216,58,2551,26)
GO:0051168	nuclear export	6	0.000161	0.00274	2.06 (11216,49,2551,23)
GO:0007292	female gamete generation	2	0.000161	0.00273	2.06 (11216,49,2551,23)
GO:0018130	heterocycle biosynthetic process	3	0.00017	0.00288	1.39 (11216,310,2551,98)
GO:0018022	peptidyl-lysine methylation	6	0.000176	0.00298	2.34 (11216,32,2551,17)
GO:0006367	transcription initiation from RNA polymerase II promoter	5	0.000179	0.00301	2.56 (11216,24,2551,14)
GO:0043966	histone H3 acetylation	6	0.000179	0.00301	3.30 (11216,12,2551,9)
GO:1905268	negative regulation of chromatin organization	4	0.000179	0.003	3.30 (11216,12,2551,9)
GO:0060969	negative regulation of gene silencing	6	0.000179	0.003	3.30 (11216,12,2551,9)
GO:0015931	nucleobase-containing compound transport	6	0.00018	0.00301	1.71 (11216,100,2551,39)
GO:0006378	mRNA polyadenylation	5	0.000185	0.00307	2.78 (11216,19,2551,12)
GO:0051303	establishment of chromosome localization	4	0.000185	0.00306	2.78 (11216,19,2551,12)
GO:0070986	left/right axis specification	2	0.000185	0.00306	2.78 (11216,19,2551,12)
GO:0018193	peptidyl-amino acid modification	6	0.000194	0.0032	1.35 (11216,375,2551,115)
GO:0016584	nucleosome positioning	4	0.000201	0.0033	3.85 (11216,8,2551,7)
GO:0051177	meiotic sister chromatid cohesion	1	0.000201	0.00329	3.85 (11216,8,2551,7)
GO:0031936	negative regulation of chromatin silencing	4	0.000201	0.00328	3.85 (11216,8,2551,7)
GO:0051447	negative regulation of meiotic cell cycle	1	0.000204	0.00333	3.52 (11216,10,2551,8)
GO:0031935	regulation of chromatin silencing	4	0.000204	0.00332	3.52 (11216,10,2551,8)
GO:0006401	RNA catabolic process	3	0.000213	0.00346	1.79 (11216,81,2551,33)
GO:0050790	regulation of catalytic activity	3	0.00025	0.00405	1.32 (11216,423,2551,127)
GO:0006275	regulation of DNA replication	5	0.000255	0.00412	2.84 (11216,17,2551,11)
GO:0033206	meiotic cytokinesis	1	0.000256	0.00412	2.60 (11216,22,2551,13)
GO:0016571	histone methylation	6	0.000257	0.00413	2.34 (11216,30,2551,16)
GO:0043549	regulation of kinase activity	6	0.00026	0.00416	1.58 (11216,139,2551,50)
GO:2000241	regulation of reproductive process	2	0.000269	0.0043	1.47 (11216,203,2551,68)
GO:0050896	response to stimulus	6	0.000304	0.00484	1.18 (11216,1142,2551,307)
GO:0006289	nucleotide-excision repair	5	0.000321	0.0051	2.46 (11216,25,2551,14)
GO:0006405	RNA export from nucleus	6	0.000335	0.0053	2.09 (11216,42,2551,20)
GO:0010638	positive regulation of organelle organization	4	0.000339	0.00535	1.74 (11216,86,2551,34)
GO:0001556	oocyte maturation	2	0.000348	0.00548	2.93 (11216,15,2551,10)
GO:0030719	P granule organization	6	0.000348	0.00547	2.93 (11216,15,2551,10)
GO:0006366	transcription by RNA polymerase II	5	0.000348	0.00546	2.93 (11216,15,2551,10)
GO:0045167	asymmetric protein localization involved in cell fate determination	2	0.000366	0.00573	2.64 (11216,20,2551,12)
GO:0016477	cell migration	6	0.000368	0.00575	1.66 (11216,103,2551,39)
GO:1901362	organic cyclic compound biosynthetic process	3	0.00037	0.00575	1.35 (11216,335,2551,103)
GO:0010453	regulation of cell fate commitment	2	0.000422	0.00655	1.87 (11216,61,2551,26)
GO:0009966	regulation of signal transduction	6	0.000441	0.00683	1.38 (11216,280,2551,88)
GO:0008608	attachment of spindle microtubules to kinetochore	1	0.000464	0.00716	3.04 (11216,13,2551,9)
GO:0017145	stem cell division	2	0.000467	0.00719	2.49 (11216,23,2551,13)
GO:0030100	regulation of endocytosis	6	0.000473	0.00726	1.94 (11216,52,2551,23)
GO:0043085	positive regulation of catalytic activity	3	0.000479	0.00733	1.44 (11216,214,2551,70)
GO:0032984	protein-containing complex disassembly	4	0.000488	0.00746	2.09 (11216,40,2551,19)
GO:0034622	cellular protein-containing complex assembly	4	0.000518	0.00789	1.37 (11216,285,2551,89)
GO:0044772	mitotic cell cycle phase transition	1	0.000551	0.00837	2.37 (11216,26,2551,14)
GO:0045815	positive regulation of gene expression, epigenetic	5	0.000597	0.00906	3.20 (11216,11,2551,8)
GO:0042078	germ-line stem cell division	2	0.000597	0.00904	3.20 (11216,11,2551,8)
GO:0007076	mitotic chromosome condensation	1	0.000597	0.00901	3.20 (11216,11,2551,8)
GO:0042659	regulation of cell fate specification	2	0.000602	0.00906	1.86 (11216,59,2551,25)
GO:0001932	regulation of protein phosphorylation	6	0.000606	0.0091	1.53 (11216,147,2551,51)
GO:0008334	histone mRNA metabolic process	3	0.000607	0.00909	4.40 (11216,5,2551,5)
GO:0061647	histone H3-K9 modification	6	0.000607	0.00906	4.40 (11216,5,2551,5)
GO:1903394	protein localization to kinetochore involved in kinetochore assembly	1	0.000607	0.00904	4.40 (11216,5,2551,5)
GO:0034655	nucleobase-containing compound catabolic process	3	0.000613	0.00911	1.54 (11216,140,2551,49)
GO:0008356	asymmetric cell division	1	0.000664	0.00985	2.20 (11216,32,2551,16)
GO:0045807	positive regulation of endocytosis	6	0.000664	0.00982	2.20 (11216,32,2551,16)
GO:1904776	regulation of protein localization to cell cortex	1	0.000724	0.0107	3.42 (11216,9,2551,7)
GO:0006268	DNA unwinding involved in DNA replication	5	0.000724	0.0107	3.42 (11216,9,2551,7)
GO:0036093	germ cell proliferation	2	0.000724	0.0106	3.42 (11216,9,2551,7)
GO:0009262	deoxyribonucleotide metabolic process	3	0.000724	0.0106	3.42 (11216,9,2551,7)
GO:0000578	embryonic axis specification	2	0.000739	0.0108	2.75 (11216,16,2551,10)
GO:1901992	positive regulation of mitotic cell cycle phase transition	1	0.000739	0.0108	2.75 (11216,16,2551,10)
GO:0071479	cellular response to ionizing radiation	5	0.000777	0.0113	3.77 (11216,7,2551,6)
GO:0034724	DNA replication-independent nucleosome organization	5	0.000777	0.0113	3.77 (11216,7,2551,6)
GO:0043486	histone exchange	6	0.000777	0.0112	3.77 (11216,7,2551,6)
GO:0006999	nuclear pore organization	4	0.000777	0.0112	3.77 (11216,7,2551,6)
GO:0045739	positive regulation of DNA repair	5	0.000777	0.0112	3.77 (11216,7,2551,6)
GO:2001022	positive regulation of response to DNA damage stimulus	5	0.000777	0.0112	3.77 (11216,7,2551,6)
GO:1905340	regulation of protein localization to kinetochore	1	0.000777	0.0111	3.77 (11216,7,2551,6)
GO:1905342	positive regulation of protein localization to kinetochore	1	0.000777	0.0111	3.77 (11216,7,2551,6)
GO:0051298	centrosome duplication	1	0.000777	0.0111	3.77 (11216,7,2551,6)
GO:0070932	histone H3 deacetylation	6	0.000777	0.0111	3.77 (11216,7,2551,6)
GO:0051649	establishment of localization in cell	4	0.000795	0.0113	1.26 (11216,536,2551,153)
GO:0030334	regulation of cell migration	6	0.000819	0.0116	1.65 (11216,93,2551,35)
GO:0051239	regulation of multicellular organismal process	6	0.000838	0.0118	1.24 (11216,588,2551,166)
GO:0060627	regulation of vesicle-mediated transport	6	0.000856	0.0121	1.63 (11216,100,2551,37)
GO:0065009	regulation of molecular function	6	0.000923	0.013	1.27 (11216,467,2551,135)
GO:2000145	regulation of cell motility	6	0.000936	0.0131	1.63 (11216,97,2551,36)
GO:0048870	cell motility	6	0.000985	0.0138	1.58 (11216,111,2551,40)
GO:0040021	hermaphrodite germ-line sex determination	2	0.000985	0.0137	2.55 (11216,19,2551,11)
