# Supplementary material for: The longevity response to warm temperature is neurally controlled via the regulation of collagen genes
Source: Aging Cell. 2023 Mar 9;22(5):e13815. doi: 10.1111/acel.13815 (PMC10186602; doi:10.1111/acel.13815)
Supplement: Supplementary file 7 — Table S6 [file ACEL-22-e13815-s012.xlsx]

## Sheet: Sheet1
Table S6. Attenuated biological processes in wild-type animals at 20°C at day 9 vs. day 1 (RNA-seq analysis with 5% FDR)
Notes: ψ Category: 1 - ion/transmembrane transport; 2- phosphorylation/dephosphorylation; 3- signaling; 4 - immune response; 5 - other processes # P-value is computed according to the mHG model (Eden et al. 2007 PLoS Comp Bio 3(3):e39). * FDR q-value is the correction of the above p-value for multiple testing using the Benjamini and Hochberg method (Benjamini and Hochberg 1995 J R Statist Soc B 5…
GO term	Description	Categoryψ	P-value#	FDR q-value*	Enrichment (N, B, n, b)§
GO:0055085	transmembrane transport	1	1.38e-15	8.22e-12	1.44 (11216,805,3227,333)
GO:0018105	peptidyl-serine phosphorylation	2	3.63e-14	1.09e-10	2.09 (11216,133,3227,80)
GO:0006811	ion transport	1	3.79e-14	7.55e-11	1.48 (11216,621,3227,264)
GO:0018209	peptidyl-serine modification	2	1.15e-13	1.72e-10	2.06 (11216,135,3227,80)
GO:0006470	protein dephosphorylation	2	3.12e-13	3.73e-10	1.91 (11216,175,3227,96)
GO:0035335	peptidyl-tyrosine dephosphorylation	2	4.91e-12	4.89e-09	2.16 (11216,98,3227,61)
GO:0016311	dephosphorylation	2	4.95e-12	4.22e-09	1.72 (11216,245,3227,121)
GO:0034220	ion transmembrane transport	1	4.62e-11	3.45e-08	1.46 (11216,501,3227,211)
GO:0042391	regulation of membrane potential	1	6.75e-10	4.48e-07	1.83 (11216,148,3227,78)
GO:0098660	inorganic ion transmembrane transport	1	9.63e-09	5.75e-06	1.49 (11216,348,3227,149)
GO:0030001	metal ion transport	1	1.18e-08	6.42e-06	1.59 (11216,243,3227,111)
GO:1901605	alpha-amino acid metabolic process	2	1.89e-08	9.42e-06	1.84 (11216,121,3227,64)
GO:0006468	protein phosphorylation	2	4.46e-08	2.05e-05	1.43 (11216,401,3227,165)
GO:0015672	monovalent inorganic cation transport	1	4.59e-08	1.96e-05	1.61 (11216,207,3227,96)
GO:0006813	potassium ion transport	1	1.85e-07	7.37e-05	1.86 (11216,99,3227,53)
GO:0006796	phosphate-containing compound metabolic process	2	2.17e-07	8.1e-05	1.24 (11216,1036,3227,370)
GO:0044057	regulation of system process	5	2.34e-07	8.22e-05	1.96 (11216,80,3227,45)
GO:0006812	cation transport	1	2.43e-07	8.05e-05	1.44 (11216,337,3227,140)
GO:0007267	cell-cell signaling	3	2.55e-07	8e-05	1.64 (11216,167,3227,79)
GO:0006793	phosphorus metabolic process	2	2.55e-07	7.62e-05	1.24 (11216,1050,3227,374)
GO:0071805	potassium ion transmembrane transport	1	2.8e-07	7.96e-05	1.87 (11216,95,3227,51)
GO:0071804	cellular potassium ion transport	1	2.8e-07	7.6e-05	1.87 (11216,95,3227,51)
GO:0006936	muscle contraction	5	4.4e-07	0.000114	2.75 (11216,24,3227,19)
GO:0003012	muscle system process	5	4.4e-07	0.00011	2.75 (11216,24,3227,19)
GO:0023052	signaling	3	4.69e-07	0.000112	1.62 (11216,169,3227,79)
GO:0098655	cation transmembrane transport	1	8.84e-07	0.000203	1.45 (11216,300,3227,125)
GO:0098662	inorganic cation transmembrane transport	1	1.38e-06	0.000306	1.47 (11216,262,3227,111)
GO:0006814	sodium ion transport	1	2.68e-06	0.000572	1.90 (11216,73,3227,40)
GO:0099537	trans-synaptic signaling	3	2.76e-06	0.000568	1.62 (11216,148,3227,69)
GO:0098916	anterograde trans-synaptic signaling	3	2.76e-06	0.000549	1.62 (11216,148,3227,69)
GO:0007268	chemical synaptic transmission	3	2.76e-06	0.000532	1.62 (11216,148,3227,69)
GO:0007169	transmembrane receptor protein tyrosine kinase signaling pathway	3	3.93e-06	0.000733	1.76 (11216,99,3227,50)
GO:0099536	synaptic signaling	3	4.96e-06	0.000897	1.60 (11216,150,3227,69)
GO:0006937	regulation of muscle contraction	5	7.01e-06	0.00123	2.04 (11216,51,3227,30)
GO:0090257	regulation of muscle system process	5	7.01e-06	0.0012	2.04 (11216,51,3227,30)
GO:0043269	regulation of ion transport	1	9.18e-06	0.00152	1.76 (11216,91,3227,46)
GO:0006955	immune response	4	1.23e-05	0.00199	1.43 (11216,258,3227,106)
GO:0045087	innate immune response	4	1.77e-05	0.00278	1.42 (11216,254,3227,104)
GO:0002376	immune system process	4	1.87e-05	0.00286	1.41 (11216,263,3227,107)
GO:0030322	stabilization of membrane potential	1	2.56e-05	0.00383	2.05 (11216,44,3227,26)
GO:0035725	sodium ion transmembrane transport	1	2.82e-05	0.00411	1.88 (11216,61,3227,33)
GO:0007154	cell communication	3	3.49e-05	0.00497	1.45 (11216,214,3227,89)
GO:0003008	system process	5	6.43e-05	0.00893	1.39 (11216,252,3227,101)
GO:1901607	alpha-amino acid biosynthetic process	2	0.000125	0.017	1.87 (11216,52,3227,28)
GO:0006820	anion transport	1	0.000152	0.0202	1.38 (11216,245,3227,97)
GO:0034765	regulation of ion transmembrane transport	1	0.000193	0.0251	1.84 (11216,53,3227,28)
GO:0008652	cellular amino acid biosynthetic process	2	0.000236	0.0299	1.80 (11216,56,3227,29)
GO:0015849	organic acid transport	1	0.00025	0.0311	1.61 (11216,93,3227,43)
GO:0046942	carboxylic acid transport	1	0.00025	0.0304	1.61 (11216,93,3227,43)
GO:0034762	regulation of transmembrane transport	1	0.000292	0.0349	1.80 (11216,54,3227,28)
GO:0015718	monocarboxylic acid transport	1	0.000304	0.0357	2.27 (11216,23,3227,15)
GO:0016137	glycoside metabolic process	5	0.000313	0.0359	3.09 (11216,9,3227,8)
GO:0060456	positive regulation of digestive system process	5	0.000313	0.0353	3.09 (11216,9,3227,8)
GO:1901606	alpha-amino acid catabolic process	2	0.000363	0.0401	1.80 (11216,52,3227,27)
GO:0007167	enzyme linked receptor protein signaling pathway	3	0.000379	0.0412	1.47 (11216,142,3227,60)
GO:0031589	cell-substrate adhesion	5	0.000446	0.0475	2.67 (11216,13,3227,10)
