# Supplementary material for: The longevity response to warm temperature is neurally controlled via the regulation of collagen genes
Source: Aging Cell. 2023 Mar 9;22(5):e13815. doi: 10.1111/acel.13815 (PMC10186602; doi:10.1111/acel.13815)
Supplement: Supplementary file 9 — Table S8 [file ACEL-22-e13815-s008.xlsx]

## Sheet: Sheet1
Table S8. Enriched biological processes in 1-day-old wild-type adults at 25°C vs 20°C (RNA-seq analysis with 1% FDR)
Notes: ψ Category: 1 - cell cycle; 2 - reproduction; 3 - metabolic/biosynthetic processes; 4 - organelle organization; 5 - development; 6 - DNA replication/repair/transcription/recombination; 7 - other processes. # P-value is computed according to the mHG model (Eden et al. 2007 PLoS Comp Bio 3(3):e39). * FDR q-value is the correction of the above p-value for multiple testing using the Benjamini …
GO term	Description	Categoryψ	P-value#	FDR q-value*	Enrichment (N, B, n, b)§
GO:0022402	cell cycle process	1	1.83e-46	1.09e-42	3.27 (10856,367,1412,156)
GO:0007049	cell cycle	1	2.06e-39	6.14e-36	3.54 (10856,256,1412,118)
GO:0022414	reproductive process	2	4.65e-36	9.23e-33	2.33 (10856,702,1412,213)
GO:0006259	DNA metabolic process	3	4.29e-35	6.39e-32	3.45 (10856,243,1412,109)
GO:0051301	cell division	1	1.14e-28	1.35e-25	3.64 (10856,173,1412,82)
GO:0051276	chromosome organization	4	9.75e-28	9.68e-25	3.79 (10856,152,1412,75)
GO:1903047	mitotic cell cycle process	1	1.27e-27	1.08e-24	3.18 (10856,232,1412,96)
GO:0048856	anatomical structure development	5	8.43e-27	6.28e-24	1.84 (10856,1142,1412,273)
GO:0032502	developmental process	5	9.59e-27	6.35e-24	1.71 (10856,1482,1412,330)
GO:0019222	regulation of metabolic process	3	2.23e-26	1.33e-23	1.67 (10856,1630,1412,353)
GO:0060255	regulation of macromolecule metabolic process	3	1.11e-24	6.01e-22	1.67 (10856,1532,1412,332)
GO:0007275	multicellular organism development	5	1.75e-24	8.69e-22	1.95 (10856,852,1412,216)
GO:1903046	meiotic cell cycle process	1	3.34e-24	1.53e-21	3.63 (10856,146,1412,69)
GO:0006996	organelle organization	4	5.25e-24	2.23e-21	2.02 (10856,743,1412,195)
GO:0051321	meiotic cell cycle	1	4.48e-23	1.78e-20	4.15 (10856,102,1412,55)
GO:0031323	regulation of cellular metabolic process	3	1.14e-22	4.24e-20	1.66 (10856,1447,1412,312)
GO:0016043	cellular component organization	4	1.45e-22	5.07e-20	1.66 (10856,1449,1412,312)
GO:0006974	cellular response to DNA damage stimulus	7	3.36e-22	1.11e-19	3.14 (10856,191,1412,78)
GO:0051726	regulation of cell cycle	1	6.16e-22	1.93e-19	2.91 (10856,230,1412,87)
GO:0080090	regulation of primary metabolic process	3	1.2e-21	3.57e-19	1.65 (10856,1399,1412,301)
GO:0051171	regulation of nitrogen compound metabolic process	3	2.67e-21	7.58e-19	1.66 (10856,1375,1412,296)
GO:0007059	chromosome segregation	1	3.19e-21	8.64e-19	4.23 (10856,89,1412,49)
GO:0006260	DNA replication	6	1.11e-20	2.88e-18	4.78 (10856,66,1412,41)
GO:0071840	cellular component organization or biogenesis	4	1.56e-20	3.88e-18	1.61 (10856,1496,1412,313)
GO:0010468	regulation of gene expression	6	3.49e-20	8.32e-18	1.69 (10856,1201,1412,264)
GO:0009790	embryo development	5	1.4e-19	3.21e-17	2.45 (10856,330,1412,105)
GO:0006281	DNA repair	6	3.04e-19	6.71e-17	3.20 (10856,156,1412,65)
GO:0090304	nucleic acid metabolic process	3	5.32e-19	1.13e-16	1.80 (10856,878,1412,206)
GO:0006325	chromatin organization	4	8.24e-19	1.69e-16	2.88 (10856,200,1412,75)
GO:0019219	regulation of nucleobase-containing compound metabolic process	3	8.67e-19	1.72e-16	1.74 (10856,987,1412,224)
GO:0009792	embryo development ending in birth or egg hatching	5	1.18e-18	2.26e-16	2.51 (10856,291,1412,95)
GO:0010564	regulation of cell cycle process	1	2.24e-18	4.17e-16	3.17 (10856,153,1412,63)
GO:0010556	regulation of macromolecule biosynthetic process	3	5.18e-18	9.36e-16	1.72 (10856,995,1412,223)
GO:0048523	negative regulation of cellular process	7	5.58e-18	9.79e-16	1.92 (10856,661,1412,165)
GO:0031326	regulation of cellular biosynthetic process	3	1.1e-17	1.88e-15	1.71 (10856,1007,1412,224)
GO:0048519	negative regulation of biological process	7	1.12e-17	1.85e-15	1.77 (10856,877,1412,202)
GO:2000112	regulation of cellular macromolecule biosynthetic process	3	1.22e-17	1.97e-15	1.72 (10856,978,1412,219)
GO:0009889	regulation of biosynthetic process	3	1.81e-17	2.84e-15	1.70 (10856,1011,1412,224)
GO:0003006	developmental process involved in reproduction	5	3.16e-17	4.83e-15	2.23 (10856,383,1412,111)
GO:0048518	positive regulation of biological process	7	5.17e-17	7.7e-15	1.67 (10856,1074,1412,233)
GO:0006310	DNA recombination	6	7.64e-16	1.11e-13	4.12 (10856,69,1412,37)
GO:0051252	regulation of RNA metabolic process	6	1.41e-15	2e-13	1.68 (10856,945,1412,207)
GO:0009893	positive regulation of metabolic process	3	1.8e-15	2.5e-13	1.95 (10856,537,1412,136)
GO:0050789	regulation of biological process	7	2.13e-15	2.88e-13	1.30 (10856,3266,1412,554)
GO:0010604	positive regulation of macromolecule metabolic process	3	4.48e-15	5.93e-13	1.99 (10856,488,1412,126)
GO:0032501	multicellular organismal process	7	4.55e-15	5.9e-13	1.54 (10856,1365,1412,273)
GO:0044260	cellular macromolecule metabolic process	3	5.84e-15	7.4e-13	1.43 (10856,1909,1412,356)
GO:1901990	regulation of mitotic cell cycle phase transition	1	6.86e-15	8.52e-13	4.61 (10856,50,1412,30)
GO:2001141	regulation of RNA biosynthetic process	3	1.71e-14	2.08e-12	1.68 (10856,888,1412,194)
GO:1903506	regulation of nucleic acid-templated transcription	6	1.71e-14	2.03e-12	1.68 (10856,888,1412,194)
GO:0022412	cellular process involved in reproduction in multicellular organism	2	2.29e-14	2.67e-12	2.74 (10856,171,1412,61)
GO:0006355	regulation of transcription, DNA-templated	6	3.89e-14	4.46e-12	1.68 (10856,871,1412,190)
GO:0048522	positive regulation of cellular process	7	4.27e-14	4.8e-12	1.70 (10856,812,1412,180)
GO:0098813	nuclear chromosome segregation	1	4.55e-14	5.02e-12	4.17 (10856,59,1412,32)
GO:0050794	regulation of cellular process	7	6.9e-14	7.48e-12	1.31 (10856,2906,1412,496)
GO:0031325	positive regulation of cellular metabolic process	3	7.04e-14	7.49e-12	1.94 (10856,483,1412,122)
GO:0051173	positive regulation of nitrogen compound metabolic process	3	9.09e-14	9.5e-12	1.99 (10856,441,1412,114)
GO:0006357	regulation of transcription by RNA polymerase II	6	1.23e-13	1.27e-11	1.80 (10856,633,1412,148)
GO:0065007	biological regulation	7	1.66e-13	1.67e-11	1.26 (10856,3602,1412,591)
GO:0006139	nucleobase-containing compound metabolic process	3	1.71e-13	1.7e-11	1.57 (10856,1118,1412,228)
GO:1901987	regulation of cell cycle phase transition	1	1.94e-13	1.89e-11	4.11 (10856,58,1412,31)
GO:0007346	regulation of mitotic cell cycle	1	2.04e-13	1.97e-11	3.02 (10856,122,1412,48)
GO:0016570	histone modification	7	4.2e-13	3.97e-11	2.98 (10856,124,1412,48)
GO:0016569	covalent chromatin modification	7	4.2e-13	3.91e-11	2.98 (10856,124,1412,48)
GO:0010629	negative regulation of gene expression	6	7.71e-13	7.07e-11	2.11 (10856,331,1412,91)
GO:0071824	protein-DNA complex subunit organization	4	1.16e-12	1.04e-10	3.91 (10856,61,1412,31)
GO:0009892	negative regulation of metabolic process	3	1.45e-12	1.29e-10	1.85 (10856,514,1412,124)
GO:0006725	cellular aromatic compound metabolic process	3	1.54e-12	1.35e-10	1.53 (10856,1166,1412,232)
GO:0045935	positive regulation of nucleobase-containing compound metabolic process	3	1.87e-12	1.61e-10	2.22 (10856,274,1412,79)
GO:0033043	regulation of organelle organization	4	2.33e-12	1.99e-10	2.23 (10856,265,1412,77)
GO:0010605	negative regulation of macromolecule metabolic process	3	2.41e-12	2.03e-10	1.86 (10856,495,1412,120)
GO:0045934	negative regulation of nucleobase-containing compound metabolic process	3	2.77e-12	2.29e-10	2.49 (10856,188,1412,61)
GO:0010558	negative regulation of macromolecule biosynthetic process	3	3.21e-12	2.62e-10	2.45 (10856,198,1412,63)
GO:0031327	negative regulation of cellular biosynthetic process	3	3.6e-12	2.9e-10	2.40 (10856,208,1412,65)
GO:0043170	macromolecule metabolic process	3	3.78e-12	3e-10	1.31 (10856,2651,1412,451)
GO:0046483	heterocycle metabolic process	3	3.79e-12	2.97e-10	1.52 (10856,1163,1412,230)
GO:2000113	negative regulation of cellular macromolecule biosynthetic process	3	4.63e-12	3.58e-10	2.47 (10856,190,1412,61)
GO:0045786	negative regulation of cell cycle	1	4.66e-12	3.56e-10	3.38 (10856,82,1412,36)
GO:0009890	negative regulation of biosynthetic process	3	7.36e-12	5.55e-10	2.37 (10856,211,1412,65)
GO:0031324	negative regulation of cellular metabolic process	3	9.47e-12	7.05e-10	1.98 (10856,377,1412,97)
GO:0010948	negative regulation of cell cycle process	1	9.52e-12	7e-10	4.07 (10856,51,1412,27)
GO:1902680	positive regulation of RNA biosynthetic process	3	1.03e-11	7.46e-10	2.21 (10856,257,1412,74)
GO:1903508	positive regulation of nucleic acid-templated transcription	6	1.03e-11	7.37e-10	2.21 (10856,257,1412,74)
GO:0010557	positive regulation of macromolecule biosynthetic process	3	1.14e-11	8.1e-10	2.15 (10856,283,1412,79)
GO:1901360	organic cyclic compound metabolic process	3	1.38e-11	9.69e-10	1.50 (10856,1203,1412,234)
GO:0009891	positive regulation of biosynthetic process	3	2.03e-11	1.41e-09	2.12 (10856,286,1412,79)
GO:0031328	positive regulation of cellular biosynthetic process	3	2.03e-11	1.39e-09	2.12 (10856,286,1412,79)
GO:0033044	regulation of chromosome organization	4	2.15e-11	1.46e-09	3.43 (10856,74,1412,33)
GO:0051172	negative regulation of nitrogen compound metabolic process	3	2.4e-11	1.61e-09	1.98 (10856,361,1412,93)
GO:0051254	positive regulation of RNA metabolic process	3	2.83e-11	1.87e-09	2.17 (10856,262,1412,74)
GO:1901988	negative regulation of cell cycle phase transition	1	2.84e-11	1.86e-09	5.22 (10856,28,1412,19)
GO:0010628	positive regulation of gene expression	6	5.51e-11	3.57e-09	2.02 (10856,323,1412,85)
GO:1901991	negative regulation of mitotic cell cycle phase transition	1	5.71e-11	3.66e-09	5.32 (10856,26,1412,18)
GO:0000003	reproduction	2	6.43e-11	4.08e-09	2.77 (10856,122,1412,44)
GO:0000075	cell cycle checkpoint	1	1.11e-10	6.99e-09	4.10 (10856,45,1412,24)
GO:0008150	biological_process	7	1.29e-10	8e-09	1.10 (10856,7814,1412,1114)
GO:0000819	sister chromatid segregation	1	1.8e-10	1.1e-08	4.66 (10856,33,1412,20)
GO:0033554	cellular response to stress	7	2.4e-10	1.46e-08	1.83 (10856,437,1412,104)
GO:0045893	positive regulation of transcription, DNA-templated	6	3.54e-10	2.13e-08	2.16 (10856,239,1412,67)
GO:0000070	mitotic sister chromatid segregation	1	3.94e-10	2.35e-08	4.71 (10856,31,1412,19)
GO:0051128	regulation of cellular component organization	4	4.26e-10	2.52e-08	1.79 (10856,464,1412,108)
GO:0051253	negative regulation of RNA metabolic process	3	9.4e-10	5.49e-08	2.39 (10856,164,1412,51)
GO:0048598	embryonic morphogenesis	5	1.06e-09	6.15e-08	2.67 (10856,118,1412,41)
GO:0030703	eggshell formation	5	1.11e-09	6.36e-08	6.25 (10856,16,1412,13)
GO:0045944	positive regulation of transcription by RNA polymerase II	6	1.35e-09	7.67e-08	2.23 (10856,200,1412,58)
GO:0018205	peptidyl-lysine modification	7	1.96e-09	1.1e-07	2.82 (10856,98,1412,36)
GO:0051716	cellular response to stimulus	7	2.5e-09	1.39e-07	1.71 (10856,507,1412,113)
GO:0040027	negative regulation of vulval development	5	3.51e-09	1.94e-07	4.30 (10856,34,1412,19)
GO:0031570	DNA integrity checkpoint	6	3.95e-09	2.16e-07	4.46 (10856,31,1412,18)
GO:0006302	double-strand break repair	6	5.68e-09	3.08e-07	3.43 (10856,56,1412,25)
GO:0010389	regulation of G2/M transition of mitotic cell cycle	1	6.74e-09	3.62e-07	5.38 (10856,20,1412,14)
GO:0048557	embryonic digestive tract morphogenesis	5	6.74e-09	3.59e-07	5.38 (10856,20,1412,14)
GO:1902679	negative regulation of RNA biosynthetic process	3	6.87e-09	3.62e-07	2.34 (10856,158,1412,48)
GO:1903507	negative regulation of nucleic acid-templated transcription	6	6.87e-09	3.59e-07	2.34 (10856,158,1412,48)
GO:0065004	protein-DNA complex assembly	4	7.03e-09	3.64e-07	3.61 (10856,49,1412,23)
GO:0009987	cellular process	7	8.56e-09	4.4e-07	1.13 (10856,5667,1412,836)
GO:0045892	negative regulation of transcription, DNA-templated	6	1.02e-08	5.2e-07	2.36 (10856,150,1412,46)
GO:0001708	cell fate specification	5	1.04e-08	5.23e-07	2.56 (10856,117,1412,39)
GO:0044818	mitotic G2/M transition checkpoint	1	1.06e-08	5.29e-07	6.51 (10856,13,1412,11)
GO:2000026	regulation of multicellular organismal development	7	1.3e-08	6.47e-07	1.80 (10856,381,1412,89)
GO:1902749	regulation of cell cycle G2/M phase transition	1	1.78e-08	8.76e-07	5.13 (10856,21,1412,14)
GO:0048562	embryonic organ morphogenesis	5	1.99e-08	9.71e-07	4.81 (10856,24,1412,15)
GO:0051783	regulation of nuclear division	1	3.04e-08	1.47e-06	3.05 (10856,68,1412,27)
GO:0040028	regulation of vulval development	5	3.91e-08	1.88e-06	2.64 (10856,99,1412,34)
GO:0050793	regulation of developmental process	5	4.27e-08	2.04e-06	1.64 (10856,520,1412,111)
GO:0071897	DNA biosynthetic process	3	4.31e-08	2.04e-06	4.89 (10856,22,1412,14)
GO:1902750	negative regulation of cell cycle G2/M phase transition	1	4.35e-08	2.04e-06	6.04 (10856,14,1412,11)
GO:0010972	negative regulation of G2/M transition of mitotic cell cycle	1	4.35e-08	2.02e-06	6.04 (10856,14,1412,11)
GO:0000076	DNA replication checkpoint	6	4.35e-08	2.01e-06	6.04 (10856,14,1412,11)
GO:0000724	double-strand break repair via homologous recombination	6	5.01e-08	2.3e-06	3.66 (10856,42,1412,20)
GO:0000725	recombinational repair	6	5.01e-08	2.28e-06	3.66 (10856,42,1412,20)
GO:0071103	DNA conformation change	6	6.26e-08	2.83e-06	2.97 (10856,70,1412,27)
GO:0070647	protein modification by small protein conjugation or removal	7	6.47e-08	2.9e-06	2.00 (10856,231,1412,60)
GO:0051383	kinetochore organization	1	6.93e-08	3.08e-06	6.41 (10856,12,1412,10)
GO:0051302	regulation of cell division	1	6.94e-08	3.06e-06	3.18 (10856,58,1412,24)
GO:0048513	animal organ development	5	6.99e-08	3.06e-06	2.15 (10856,179,1412,50)
GO:0000226	microtubule cytoskeleton organization	4	9.11e-08	3.96e-06	2.21 (10856,160,1412,46)
GO:0033314	mitotic DNA replication checkpoint	6	9.21e-08	3.98e-06	6.92 (10856,10,1412,9)
GO:0045930	negative regulation of mitotic cell cycle	1	9.97e-08	4.28e-06	3.32 (10856,51,1412,22)
GO:0051052	regulation of DNA metabolic process	3	9.97e-08	4.25e-06	3.32 (10856,51,1412,22)
GO:0070192	chromosome organization involved in meiotic cell cycle	1	1.18e-07	5e-06	3.96 (10856,33,1412,17)
GO:0032774	RNA biosynthetic process	3	1.24e-07	5.19e-06	2.62 (10856,94,1412,32)
GO:1902850	microtubule cytoskeleton organization involved in mitosis	1	1.43e-07	5.97e-06	2.65 (10856,90,1412,31)
GO:0032200	telomere organization	4	2.05e-07	8.47e-06	4.48 (10856,24,1412,14)
GO:0000723	telomere maintenance	7	2.05e-07	8.41e-06	4.48 (10856,24,1412,14)
GO:0006338	chromatin remodeling	4	2.08e-07	8.5e-06	3.84 (10856,34,1412,17)
GO:0006807	nitrogen compound metabolic process	3	2.59e-07	1.05e-05	1.20 (10856,3083,1412,482)
GO:0008406	gonad development	5	2.9e-07	1.17e-05	2.91 (10856,66,1412,25)
GO:0007010	cytoskeleton organization	4	2.97e-07	1.19e-05	1.88 (10856,257,1412,63)
GO:0034654	nucleobase-containing compound biosynthetic process	3	3.11e-07	1.23e-05	1.85 (10856,274,1412,66)
GO:0048609	multicellular organismal reproductive process	2	3.22e-07	1.27e-05	1.91 (10856,241,1412,60)
GO:0034728	nucleosome organization	4	3.56e-07	1.4e-05	3.73 (10856,35,1412,17)
GO:0007131	reciprocal meiotic recombination	6	4.06e-07	1.58e-05	5.29 (10856,16,1412,11)
GO:0035825	homologous recombination	6	4.06e-07	1.57e-05	5.29 (10856,16,1412,11)
GO:0019438	aromatic compound biosynthetic process	3	4.35e-07	1.67e-05	1.80 (10856,299,1412,70)
GO:0045132	meiotic chromosome segregation	1	4.77e-07	1.82e-05	3.84 (10856,32,1412,16)
GO:0007088	regulation of mitotic nuclear division	1	4.98e-07	1.89e-05	3.27 (10856,47,1412,20)
GO:1904778	positive regulation of protein localization to cell cortex	4	6.22e-07	2.34e-05	7.69 (10856,7,1412,7)
GO:0051382	kinetochore assembly	4	6.41e-07	2.4e-05	6.83 (10856,9,1412,8)
GO:0007389	pattern specification process	7	6.7e-07	2.5e-05	2.53 (10856,91,1412,30)
GO:0048869	cellular developmental process	5	7.49e-07	2.77e-05	1.55 (10856,567,1412,114)
GO:0000910	cytokinesis	1	7.5e-07	2.76e-05	3.20 (10856,48,1412,20)
GO:0051983	regulation of chromosome segregation	1	7.5e-07	2.74e-05	3.20 (10856,48,1412,20)
GO:0061640	cytoskeleton-dependent cytokinesis	1	7.5e-07	2.72e-05	3.20 (10856,48,1412,20)
GO:1902275	regulation of chromatin organization	4	7.81e-07	2.82e-05	4.14 (10856,26,1412,14)
GO:0048608	reproductive structure development	2	8.1e-07	2.91e-05	2.66 (10856,78,1412,27)
GO:0007093	mitotic cell cycle checkpoint	1	8.15e-07	2.91e-05	3.73 (10856,33,1412,16)
GO:0006270	DNA replication initiation	6	8.19e-07	2.9e-05	5.49 (10856,14,1412,10)
GO:0043044	ATP-dependent chromatin remodeling	4	1.01e-06	3.57e-05	4.97 (10856,17,1412,11)
GO:0040038	polar body extrusion after meiotic divisions	1	1.03e-06	3.61e-05	4.61 (10856,20,1412,12)
GO:0061064	negative regulation of nematode larval development	5	1.08e-06	3.77e-05	3.05 (10856,53,1412,21)
GO:0048581	negative regulation of post-embryonic development	5	1.08e-06	3.74e-05	3.05 (10856,53,1412,21)
GO:0007276	gamete generation	5	1.37e-06	4.72e-05	2.31 (10856,113,1412,34)
GO:0007017	microtubule-based process	7	1.44e-06	4.93e-05	1.86 (10856,240,1412,58)
GO:0048646	anatomical structure formation involved in morphogenesis	5	1.54e-06	5.23e-05	3.44 (10856,38,1412,17)
GO:0006271	DNA strand elongation involved in DNA replication	6	1.58e-06	5.36e-05	5.77 (10856,12,1412,9)
GO:0022616	DNA strand elongation	6	1.58e-06	5.33e-05	5.77 (10856,12,1412,9)
GO:0009653	anatomical structure morphogenesis	5	1.68e-06	5.63e-05	1.65 (10856,392,1412,84)
GO:0009059	macromolecule biosynthetic process	3	1.77e-06	5.91e-05	1.59 (10856,459,1412,95)
GO:0010965	regulation of mitotic sister chromatid separation	1	1.79e-06	5.93e-05	4.16 (10856,24,1412,13)
GO:0032446	protein modification by small protein conjugation	7	1.79e-06	5.9e-05	1.96 (10856,192,1412,49)
GO:0070925	organelle assembly	4	3.18e-06	0.000104	2.04 (10856,158,1412,42)
GO:0009798	axis specification	5	3.66e-06	0.000119	3.27 (10856,40,1412,17)
GO:0045787	positive regulation of cell cycle	1	3.98e-06	0.000129	2.64 (10856,70,1412,24)
GO:0051093	negative regulation of developmental process	5	4.01e-06	0.000129	2.28 (10856,108,1412,32)
GO:0033206	meiotic cytokinesis	1	4.11e-06	0.000132	4.19 (10856,22,1412,12)
GO:2000241	regulation of reproductive process	2	4.25e-06	0.000136	1.89 (10856,203,1412,50)
GO:1905818	regulation of chromosome separation	1	4.28e-06	0.000136	3.71 (10856,29,1412,14)
GO:0018130	heterocycle biosynthetic process	3	4.52e-06	0.000143	1.71 (10856,306,1412,68)
GO:0098534	centriole assembly	1	4.8e-06	0.00015	7.69 (10856,6,1412,6)
GO:0007099	centriole replication	1	4.8e-06	0.00015	7.69 (10856,6,1412,6)
GO:0030071	regulation of mitotic metaphase/anaphase transition	1	4.82e-06	0.00015	4.45 (10856,19,1412,11)
GO:0006333	chromatin assembly or disassembly	4	5.11e-06	0.000158	4.81 (10856,16,1412,10)
GO:0090068	positive regulation of cell cycle process	1	5.13e-06	0.000157	2.98 (10856,49,1412,19)
GO:0034968	histone lysine methylation	7	5.79e-06	0.000177	3.84 (10856,26,1412,13)
GO:0007051	spindle organization	1	6.63e-06	0.000202	2.85 (10856,54,1412,20)
GO:0034641	cellular nitrogen compound metabolic process	3	7.39e-06	0.000224	1.28 (10856,1469,1412,245)
GO:0033045	regulation of sister chromatid segregation	1	8.13e-06	0.000245	3.11 (10856,42,1412,17)
GO:0044238	primary metabolic process	3	8.25e-06	0.000247	1.16 (10856,3389,1412,512)
GO:1901362	organic cyclic compound biosynthetic process	3	9.25e-06	0.000276	1.65 (10856,330,1412,71)
GO:0044774	mitotic DNA integrity checkpoint	1	9.45e-06	0.00028	4.23 (10856,20,1412,11)
GO:0044237	cellular metabolic process	3	9.7e-06	0.000286	1.16 (10856,3386,1412,511)
GO:0000712	resolution of meiotic recombination intermediates	1	1.13e-05	0.00033	4.94 (10856,14,1412,9)
GO:0031023	microtubule organizing center organization	4	1.13e-05	0.000329	4.94 (10856,14,1412,9)
GO:0022411	cellular component disassembly	4	1.18e-05	0.000344	2.49 (10856,74,1412,24)
GO:0010506	regulation of autophagy	7	1.18e-05	0.000342	3.04 (10856,43,1412,17)
GO:0006464	cellular protein modification process	7	1.31e-05	0.000377	1.31 (10856,1164,1412,199)
GO:0036211	protein modification process	7	1.31e-05	0.000375	1.31 (10856,1164,1412,199)
GO:2000243	positive regulation of reproductive process	2	1.32e-05	0.000376	2.11 (10856,124,1412,34)
GO:0016567	protein ubiquitination	7	1.32e-05	0.000375	1.92 (10856,172,1412,43)
GO:1902099	regulation of metaphase/anaphase transition of cell cycle	1	1.34e-05	0.000377	3.84 (10856,24,1412,12)
GO:0000278	mitotic cell cycle	1	1.41e-05	0.000397	2.81 (10856,52,1412,19)
GO:0051241	negative regulation of multicellular organismal process	7	1.43e-05	0.0004	2.22 (10856,104,1412,30)
GO:2001251	negative regulation of chromosome organization	4	1.62e-05	0.000451	3.57 (10856,28,1412,13)
GO:0006476	protein deacetylation	7	1.75e-05	0.000486	4.03 (10856,21,1412,11)
GO:2001252	positive regulation of chromosome organization	4	1.75e-05	0.000483	4.03 (10856,21,1412,11)
GO:0045005	DNA-dependent DNA replication maintenance of fidelity	6	1.76e-05	0.000483	5.98 (10856,9,1412,7)
GO:1904776	regulation of protein localization to cell cortex	1	1.76e-05	0.000481	5.98 (10856,9,1412,7)
GO:0008356	asymmetric cell division	1	1.78e-05	0.000484	3.36 (10856,32,1412,14)
GO:0051170	import into nucleus	7	1.83e-05	0.000495	3.20 (10856,36,1412,15)
GO:0051246	regulation of protein metabolic process	3	2.06e-05	0.000554	1.53 (10856,448,1412,89)
GO:0016575	histone deacetylation	7	2.18e-05	0.000585	4.27 (10856,18,1412,10)
GO:0051784	negative regulation of nuclear division	1	2.18e-05	0.000582	4.27 (10856,18,1412,10)
GO:0061982	meiosis I cell cycle process	1	2.59e-05	0.000688	3.45 (10856,29,1412,13)
GO:0051028	mRNA transport	6	2.71e-05	0.000717	3.12 (10856,37,1412,15)
GO:0051239	regulation of multicellular organismal process	7	2.83e-05	0.000747	1.45 (10856,585,1412,110)
GO:0040025	vulval development	5	3.65e-05	0.000957	2.45 (10856,69,1412,22)
GO:0031329	regulation of cellular catabolic process	3	3.73e-05	0.000974	2.09 (10856,114,1412,31)
GO:0016571	histone methylation	7	4.02e-05	0.00105	3.33 (10856,30,1412,13)
GO:0070986	left/right axis specification	5	4.06e-05	0.00105	4.05 (10856,19,1412,10)
GO:0032880	regulation of protein localization	7	4.08e-05	0.00105	2.03 (10856,125,1412,33)
GO:0006606	protein import into nucleus	7	4.08e-05	0.00105	3.17 (10856,34,1412,14)
GO:0033047	regulation of mitotic sister chromatid segregation	1	4.08e-05	0.00104	3.17 (10856,34,1412,14)
GO:0061062	regulation of nematode larval development	5	4.13e-05	0.00105	1.92 (10856,152,1412,38)
GO:0048580	regulation of post-embryonic development	5	4.13e-05	0.00105	1.92 (10856,152,1412,38)
GO:0048569	post-embryonic animal organ development	5	4.67e-05	0.00118	2.42 (10856,70,1412,22)
GO:0051053	negative regulation of DNA metabolic process	3	5.23e-05	0.00132	3.68 (10856,23,1412,11)
GO:0009894	regulation of catabolic process	3	5.74e-05	0.00144	2.00 (10856,127,1412,33)
GO:0045995	regulation of embryonic development	5	5.95e-05	0.00148	2.38 (10856,71,1412,22)
GO:0032508	DNA duplex unwinding	6	5.99e-05	0.00149	3.08 (10856,35,1412,14)
GO:0032392	DNA geometric change	6	5.99e-05	0.00148	3.08 (10856,35,1412,14)
GO:0007530	sex determination	5	5.99e-05	0.00147	3.08 (10856,35,1412,14)
GO:0006913	nucleocytoplasmic transport	7	6.16e-05	0.00151	2.33 (10856,76,1412,23)
GO:0051169	nuclear transport	7	6.16e-05	0.0015	2.33 (10856,76,1412,23)
GO:0000122	negative regulation of transcription by RNA polymerase II	6	6.16e-05	0.0015	2.16 (10856,96,1412,27)
GO:0010638	positive regulation of organelle organization	4	6.3e-05	0.00153	2.23 (10856,86,1412,25)
GO:0009888	tissue development	5	7.14e-05	0.00172	2.80 (10856,44,1412,16)
GO:0051445	regulation of meiotic cell cycle	1	7.14e-05	0.00171	2.80 (10856,44,1412,16)
GO:0040029	regulation of gene expression, epigenetic	6	7.79e-05	0.00186	2.25 (10856,82,1412,24)
GO:0032268	regulation of cellular protein metabolic process	3	7.93e-05	0.00189	1.50 (10856,426,1412,83)
GO:0034504	protein localization to nucleus	7	7.95e-05	0.00189	2.88 (10856,40,1412,15)
GO:0000077	DNA damage checkpoint	6	8.53e-05	0.00202	3.52 (10856,24,1412,11)
GO:0018022	peptidyl-lysine methylation	7	9.08e-05	0.00214	3.12 (10856,32,1412,13)
GO:0006352	DNA-templated transcription, initiation	6	9.08e-05	0.00213	3.12 (10856,32,1412,13)
GO:0031399	regulation of protein modification process	7	9.17e-05	0.00214	1.76 (10856,197,1412,45)
GO:0051304	chromosome separation	1	9.46e-05	0.0022	4.07 (10856,17,1412,9)
GO:0060378	regulation of brood size	5	9.46e-05	0.00219	4.07 (10856,17,1412,9)
GO:0000132	establishment of mitotic spindle orientation	1	9.75e-05	0.00225	2.73 (10856,45,1412,16)
GO:0051129	negative regulation of cellular component organization	4	0.000101	0.00232	2.05 (10856,109,1412,29)
GO:1903829	positive regulation of cellular protein localization	7	0.00011	0.00253	2.81 (10856,41,1412,15)
GO:0060249	anatomical structure homeostasis	4	0.00011	0.00252	2.81 (10856,41,1412,15)
GO:0001714	endodermal cell fate specification	5	0.000116	0.00265	4.39 (10856,14,1412,8)
GO:0034502	protein localization to chromosome	4	0.000121	0.00274	3.66 (10856,21,1412,10)
GO:0007062	sister chromatid cohesion	1	0.000121	0.00273	3.66 (10856,21,1412,10)
GO:1904377	positive regulation of protein localization to cell periphery	7	0.000127	0.00286	4.89 (10856,11,1412,7)
GO:0051307	meiotic chromosome separation	1	0.000127	0.00284	4.89 (10856,11,1412,7)
GO:0043933	protein-containing complex subunit organization	4	0.000149	0.00332	1.49 (10856,402,1412,78)
GO:0051294	establishment of spindle orientation	1	0.000149	0.00332	2.56 (10856,51,1412,17)
GO:0043412	macromolecule modification	7	0.000153	0.00338	1.26 (10856,1267,1412,207)
GO:0045595	regulation of cell differentiation	5	0.000163	0.00359	1.65 (10856,237,1412,51)
GO:0071704	organic substance metabolic process	3	0.000171	0.00376	1.13 (10856,3568,1412,524)
GO:0010453	regulation of cell fate commitment	5	0.000173	0.00378	2.39 (10856,61,1412,19)
GO:0050658	RNA transport	6	0.000173	0.00377	2.39 (10856,61,1412,19)
GO:0050657	nucleic acid transport	6	0.000173	0.00376	2.39 (10856,61,1412,19)
GO:0051236	establishment of RNA localization	6	0.000173	0.00374	2.39 (10856,61,1412,19)
GO:0051640	organelle localization	4	0.000173	0.00374	1.70 (10856,208,1412,46)
GO:0051641	cellular localization	4	0.000184	0.00396	1.37 (10856,651,1412,116)
GO:0034249	negative regulation of cellular amide metabolic process	3	0.000189	0.00404	2.94 (10856,34,1412,13)
GO:0017148	negative regulation of translation	6	0.000189	0.00403	2.94 (10856,34,1412,13)
GO:0060968	regulation of gene silencing	6	0.000196	0.00418	3.49 (10856,22,1412,10)
GO:1902299	pre-replicative complex assembly involved in cell cycle DNA replication	6	0.000198	0.0042	6.41 (10856,6,1412,5)
GO:0036388	pre-replicative complex assembly	6	0.000198	0.00418	6.41 (10856,6,1412,5)
GO:0006267	pre-replicative complex assembly involved in nuclear cell cycle DNA replication	6	0.000198	0.00417	6.41 (10856,6,1412,5)
GO:1905269	positive regulation of chromatin organization	4	0.000198	0.00415	6.41 (10856,6,1412,5)
GO:0032465	regulation of cytokinesis	1	0.000206	0.00431	3.25 (10856,26,1412,11)
GO:0034645	cellular macromolecule biosynthetic process	3	0.00023	0.00479	1.48 (10856,401,1412,77)
GO:0048468	cell development	5	0.00023	0.00478	1.83 (10856,147,1412,35)
GO:0048477	oogenesis	2	0.000232	0.0048	2.56 (10856,48,1412,16)
GO:0009966	regulation of signal transduction	7	0.000242	0.005	1.58 (10856,277,1412,57)
GO:0007052	mitotic spindle organization	1	0.000265	0.00544	2.86 (10856,35,1412,13)
GO:0071459	protein localization to chromosome, centromeric region	1	0.000271	0.00554	4.48 (10856,12,1412,7)
GO:1902742	apoptotic process involved in development	5	0.000271	0.00552	4.48 (10856,12,1412,7)
GO:0006914	autophagy	7	0.000276	0.00561	2.32 (10856,63,1412,19)
GO:0061919	process utilizing autophagic mechanism	7	0.000276	0.0056	2.32 (10856,63,1412,19)
GO:0006268	DNA unwinding involved in DNA replication	6	0.000283	0.00572	5.13 (10856,9,1412,6)
GO:0034497	protein localization to phagophore assembly site	4	0.000285	0.00574	7.69 (10856,4,1412,4)
GO:0006479	protein methylation	7	0.000304	0.00609	2.51 (10856,49,1412,16)
GO:0008213	protein alkylation	7	0.000304	0.00607	2.51 (10856,49,1412,16)
GO:0007292	female gamete generation	2	0.000304	0.00605	2.51 (10856,49,1412,16)
GO:0043085	positive regulation of catalytic activity	3	0.000307	0.0061	1.66 (10856,213,1412,46)
GO:0009314	response to radiation	7	0.000325	0.00644	2.42 (10856,54,1412,17)
GO:0051094	positive regulation of developmental process	5	0.000328	0.00648	1.57 (10856,274,1412,56)
GO:0040001	establishment of mitotic spindle localization	1	0.000339	0.00666	2.35 (10856,59,1412,18)
GO:0042659	regulation of cell fate specification	5	0.000339	0.00664	2.35 (10856,59,1412,18)
GO:0007281	germ cell development	2	0.000372	0.00727	1.96 (10856,106,1412,27)
GO:0051338	regulation of transferase activity	7	0.000381	0.00742	1.80 (10856,145,1412,34)
GO:1905881	positive regulation of oogenesis	2	0.000392	0.00761	3.84 (10856,16,1412,8)
GO:0051653	spindle localization	1	0.000427	0.00825	2.20 (10856,70,1412,20)
GO:0010212	response to ionizing radiation	7	0.000447	0.00861	3.02 (10856,28,1412,11)
GO:0030261	chromosome condensation	1	0.000447	0.00858	3.02 (10856,28,1412,11)
GO:0006323	DNA packaging	6	0.000447	0.00856	3.02 (10856,28,1412,11)
GO:0035601	protein deacylation	7	0.000447	0.00853	3.02 (10856,28,1412,11)
GO:1905879	regulation of oogenesis	2	0.000447	0.0085	3.02 (10856,28,1412,11)
GO:0045167	asymmetric protein localization involved in cell fate determination	5	0.000453	0.00859	3.46 (10856,20,1412,9)
GO:0008152	metabolic process	3	0.000456	0.00863	1.11 (10856,3796,1412,550)
GO:0006334	nucleosome assembly	4	0.000465	0.00878	3.20 (10856,24,1412,10)
GO:0006367	transcription initiation from RNA polymerase II promoter	6	0.000465	0.00875	3.20 (10856,24,1412,10)
GO:0051225	spindle assembly	1	0.000465	0.00872	3.20 (10856,24,1412,10)
GO:0051130	positive regulation of cellular component organization	4	0.000466	0.0087	1.67 (10856,193,1412,42)
GO:0007548	sex differentiation	2	0.000497	0.00925	2.70 (10856,37,1412,13)
GO:0008608	attachment of spindle microtubules to kinetochore	1	0.00052	0.00966	4.14 (10856,13,1412,7)
GO:0045839	negative regulation of mitotic nuclear division	1	0.00052	0.00963	4.14 (10856,13,1412,7)
GO:0048232	male gamete generation	2	0.000524	0.00967	2.33 (10856,56,1412,17)
GO:0007283	spermatogenesis	2	0.000524	0.00964	2.33 (10856,56,1412,17)
