# Supplementary material for: The longevity response to warm temperature is neurally controlled via the regulation of collagen genes
Source: Aging Cell. 2023 Mar 9;22(5):e13815. doi: 10.1111/acel.13815 (PMC10186602; doi:10.1111/acel.13815)
Supplement: Supplementary file 10 — Table S9 [file ACEL-22-e13815-s015.xlsx]

## Sheet: Sheet1
Table S9. Attenuated biological processes in 1-day-old wild-type adults at 25°C vs 20°C (RNA-seq analysis with 1% FDR)
Notes: ψ Category: 1 - signaling; 2 - phosphorylation/dephosphorylation; 3 - immune response; 4 - ion/transmembrane transport; 5 - other processes. # P-value is computed according to the mHG model (Eden et al. 2007 PLoS Comp Bio 3(3):e39). * FDR q-value is the correction of the above p-value for multiple testing using the Benjamini and Hochberg method (Benjamini and Hochberg 1995 J R Statist Soc …
GO term	Description	Categoryψ	P-value#	FDR q-value*	Enrichment (N, B, n, b)§
GO:0007186	G protein-coupled receptor signaling pathway	1	1.02e-18	6.07e-15	1.85 (10856,314,2955,158)
GO:0006470	protein dephosphorylation	2	1.76e-16	5.25e-13	2.08 (10856,175,2955,99)
GO:0035335	peptidyl-tyrosine dephosphorylation	2	3.13e-15	6.21e-12	2.40 (10856,98,2955,64)
GO:0018105	peptidyl-serine phosphorylation	2	4.37e-14	6.5e-11	2.14 (10856,132,2955,77)
GO:0007165	signal transduction	1	1.21e-13	1.44e-10	1.35 (10856,1141,2955,418)
GO:0018209	peptidyl-serine modification	2	1.32e-13	1.31e-10	2.11 (10856,134,2955,77)
GO:0016311	dephosphorylation	2	2.5e-13	2.13e-10	1.80 (10856,243,2955,119)
GO:0042391	regulation of membrane potential	5	3.71e-12	2.77e-09	2.00 (10856,143,2955,78)
GO:0007218	neuropeptide signaling pathway	1	4.05e-12	2.68e-09	2.09 (10856,121,2955,69)
GO:0006811	ion transport	4	8.31e-12	4.95e-09	1.45 (10856,607,2955,240)
GO:0006468	protein phosphorylation	2	3.54e-11	1.92e-08	1.56 (10856,392,2955,166)
GO:0055085	transmembrane transport	4	6.4e-11	3.18e-08	1.37 (10856,786,2955,294)
GO:0099537	trans-synaptic signaling	1	9.24e-11	4.24e-08	1.93 (10856,145,2955,76)
GO:0098916	anterograde trans-synaptic signaling	1	9.24e-11	3.93e-08	1.93 (10856,145,2955,76)
GO:0007268	chemical synaptic transmission	1	9.24e-11	3.67e-08	1.93 (10856,145,2955,76)
GO:0006955	immune response	3	1.03e-10	3.84e-08	1.69 (10856,250,2955,115)
GO:0007267	cell-cell signaling	1	1.31e-10	4.59e-08	1.86 (10856,164,2955,83)
GO:0045087	innate immune response	3	1.67e-10	5.53e-08	1.69 (10856,246,2955,113)
GO:0023052	signaling	1	1.94e-10	6.08e-08	1.85 (10856,165,2955,83)
GO:0002376	immune system process	3	2.01e-10	6e-08	1.67 (10856,255,2955,116)
GO:0099536	synaptic signaling	1	2.16e-10	6.14e-08	1.90 (10856,147,2955,76)
GO:0034220	ion transmembrane transport	4	1.01e-09	2.74e-07	1.45 (10856,488,2955,193)
GO:0030001	metal ion transport	4	2.38e-08	6.17e-06	1.61 (10856,235,2955,103)
GO:0006813	potassium ion transport	4	3.16e-08	7.85e-06	1.97 (10856,97,2955,52)
GO:0071805	potassium ion transmembrane transport	4	5.12e-08	1.22e-05	1.98 (10856,93,2955,50)
GO:0071804	cellular potassium ion transport	4	5.12e-08	1.17e-05	1.98 (10856,93,2955,50)
GO:0007154	cell communication	1	1.04e-07	2.29e-05	1.62 (10856,209,2955,92)
GO:0003008	system process	5	1.07e-07	2.28e-05	1.58 (10856,235,2955,101)
GO:0098660	inorganic ion transmembrane transport	4	2.68e-07	5.5e-05	1.46 (10856,340,2955,135)
GO:0007169	transmembrane receptor protein tyrosine kinase signaling pathway	1	2.95e-07	5.85e-05	1.89 (10856,97,2955,50)
GO:0050877	nervous system process	1	4.3e-07	8.27e-05	1.63 (10856,180,2955,80)
GO:0044057	regulation of system process	5	4.41e-07	8.21e-05	1.97 (10856,80,2955,43)
GO:0015672	monovalent inorganic cation transport	4	9.1e-07	0.000164	1.58 (10856,200,2955,86)
GO:0006814	sodium ion transport	4	1.88e-06	0.000329	2.00 (10856,68,2955,37)
GO:0035725	sodium ion transmembrane transport	4	3.78e-06	0.000643	2.06 (10856,57,2955,32)
GO:0007167	enzyme linked receptor protein signaling pathway	1	5.43e-06	0.000898	1.65 (10856,138,2955,62)
GO:0006937	regulation of muscle contraction	5	7.62e-06	0.00123	2.09 (10856,51,2955,29)
GO:0090257	regulation of muscle system process	5	7.62e-06	0.00119	2.09 (10856,51,2955,29)
GO:0007166	cell surface receptor signaling pathway	1	7.75e-06	0.00118	1.46 (10856,260,2955,103)
GO:0006796	phosphate-containing compound metabolic process	2	1.04e-05	0.00155	1.21 (10856,1021,2955,337)
GO:0006812	cation transport	4	1.45e-05	0.0021	1.39 (10856,328,2955,124)
GO:0006952	defense response	3	1.45e-05	0.00206	1.37 (10856,353,2955,132)
GO:0006793	phosphorus metabolic process	4	1.5e-05	0.00208	1.21 (10856,1035,2955,340)
GO:0043269	regulation of ion transport	4	1.67e-05	0.00226	1.77 (10856,89,2955,43)
GO:0042338	cuticle development involved in collagen and cuticulin-based cuticle molting cycle	5	2.77e-05	0.00367	2.56 (10856,23,2955,16)
GO:0022610	biological adhesion	5	3.3e-05	0.00428	1.74 (10856,91,2955,43)
GO:0007155	cell adhesion	5	3.3e-05	0.00419	1.74 (10856,91,2955,43)
GO:0098655	cation transmembrane transport	4	4.36e-05	0.00541	1.39 (10856,291,2955,110)
GO:0098662	inorganic cation transmembrane transport	4	4.46e-05	0.00543	1.42 (10856,254,2955,98)
GO:0050974	detection of mechanical stimulus involved in sensory perception	1	8.27e-05	0.00986	3.06 (10856,12,2955,10)
GO:0050976	detection of mechanical stimulus involved in sensory perception of touch	1	8.27e-05	0.00967	3.06 (10856,12,2955,10)
