# Supplementary material for: The longevity response to warm temperature is neurally controlled via the regulation of collagen genes
Source: Aging Cell. 2023 Mar 9;22(5):e13815. doi: 10.1111/acel.13815 (PMC10186602; doi:10.1111/acel.13815)
Supplement: Supplementary file 11 — Table S10 [file ACEL-22-e13815-s011.xlsx]

## Sheet: Sheet1
Table S10. Enriched biological processes in wild-type animals at 20°C at day 9 vs. day 1 (RNA-seq analysis with 1% FDR)
Notes: ψ Category: 1 - cell cycle; 2 - reproduction/development; 3 - metabolic/biosynthetic processes; 4 - organelle organization; 5 - DNA replication/repair/transcription; 6 - other processes. # P-value is computed according to the mHG model (Eden et al. 2007 PLoS Comp Bio 3(3):e39). * FDR q-value is the correction of the above p-value for multiple testing using the Benjamini and Hochberg method…
GO term	Description	Categoryψ	P-value#	FDR q-value*	Enrichment (N, B, n, b)§
GO:0022402	cell cycle process	1	2.19e-67	1.31e-63	2.94 (11216,367,2367,228)
GO:0090304	nucleic acid metabolic process	3	7.39e-55	2.21e-51	2.06 (11216,880,2367,382)
GO:0006259	DNA metabolic process	3	4.01e-50	7.99e-47	3.07 (11216,244,2367,158)
GO:0022414	reproductive process	2	5.7e-46	8.51e-43	2.09 (11216,705,2367,311)
GO:1903047	mitotic cell cycle process	1	4.16e-44	4.97e-41	2.98 (11216,232,2367,146)
GO:0007049	cell cycle	1	7.04e-44	7.01e-41	2.87 (11216,258,2367,156)
GO:0051276	chromosome organization	4	6.15e-38	5.25e-35	3.28 (11216,153,2367,106)
GO:0019222	regulation of metabolic process	3	2.46e-37	1.83e-34	1.59 (11216,1648,2367,552)
GO:0006139	nucleobase-containing compound metabolic process	3	4.19e-37	2.78e-34	1.74 (11216,1123,2367,412)
GO:0060255	regulation of macromolecule metabolic process	3	3.36e-36	2.01e-33	1.60 (11216,1549,2367,523)
GO:0051726	regulation of cell cycle	1	1.36e-34	7.37e-32	2.74 (11216,230,2367,133)
GO:0006725	cellular aromatic compound metabolic process	3	2.32e-34	1.16e-31	1.69 (11216,1172,2367,418)
GO:0006996	organelle organization	4	4.01e-34	1.84e-31	1.89 (11216,752,2367,300)
GO:0046483	heterocycle metabolic process	3	6.28e-34	2.68e-31	1.69 (11216,1169,2367,416)
GO:1901360	organic cyclic compound metabolic process	3	3.72e-32	1.48e-29	1.65 (11216,1210,2367,422)
GO:0006974	cellular response to DNA damage stimulus	6	5.31e-32	1.98e-29	2.84 (11216,192,2367,115)
GO:0043170	macromolecule metabolic process	3	8.16e-32	2.87e-29	1.39 (11216,2688,2367,789)
GO:1903046	meiotic cell cycle process	1	1.4e-31	4.66e-29	3.12 (11216,146,2367,96)
GO:0051301	cell division	1	2.9e-31	9.12e-29	2.91 (11216,174,2367,107)
GO:0016043	cellular component organization	4	1.48e-30	4.43e-28	1.56 (11216,1469,2367,485)
GO:0010468	regulation of gene expression	6	1.43e-29	4.08e-27	1.62 (11216,1216,2367,416)
GO:0006281	DNA repair	5	3.38e-28	9.18e-26	2.92 (11216,156,2367,96)
GO:0031323	regulation of cellular metabolic process	3	7.27e-28	1.89e-25	1.54 (11216,1464,2367,475)
GO:0071840	cellular component organization or biogenesis	4	3.37e-27	8.4e-25	1.52 (11216,1516,2367,486)
GO:0051171	regulation of nitrogen compound metabolic process	3	7.27e-27	1.74e-24	1.54 (11216,1391,2367,453)
GO:0080090	regulation of primary metabolic process	3	8.05e-27	1.85e-24	1.54 (11216,1415,2367,459)
GO:0010564	regulation of cell cycle process	1	9.03e-27	2e-24	2.88 (11216,153,2367,93)
GO:0048856	anatomical structure development	6	4.02e-26	8.58e-24	1.59 (11216,1165,2367,392)
GO:0051321	meiotic cell cycle	1	1.42e-25	2.93e-23	3.27 (11216,103,2367,71)
GO:0048519	negative regulation of biological process	6	1.79e-25	3.56e-23	1.69 (11216,884,2367,315)
GO:0007275	multicellular organism development	2	5.8e-25	1.12e-22	1.69 (11216,871,2367,310)
GO:0006325	chromatin organization	4	6.89e-25	1.29e-22	2.56 (11216,200,2367,108)
GO:0044260	cellular macromolecule metabolic process	3	1.4e-24	2.54e-22	1.42 (11216,1933,2367,580)
GO:0032502	developmental process	2	1.41e-23	2.48e-21	1.48 (11216,1507,2367,471)
GO:0007059	chromosome segregation	1	1.81e-22	3.09e-20	3.26 (11216,90,2367,62)
GO:0019219	regulation of nucleobase-containing compound metabolic process	3	2.26e-22	3.75e-20	1.60 (11216,1001,2367,337)
GO:0009987	cellular process	6	3.88e-22	6.26e-20	1.17 (11216,5780,2367,1427)
GO:0008150	biological_process	6	9.75e-22	1.53e-19	1.11 (11216,7998,2367,1870)
GO:0016070	RNA metabolic process	3	1.75e-21	2.67e-19	1.74 (11216,656,2367,241)
GO:0050789	regulation of biological process	6	6.32e-21	9.43e-19	1.27 (11216,3330,2367,890)
GO:0048523	negative regulation of cellular process	6	7.68e-21	1.12e-18	1.72 (11216,666,2367,242)
GO:0010556	regulation of macromolecule biosynthetic process	3	8.33e-21	1.18e-18	1.57 (11216,1009,2367,334)
GO:0007346	regulation of mitotic cell cycle	1	1.04e-20	1.45e-18	2.84 (11216,122,2367,73)
GO:2000112	regulation of cellular macromolecule biosynthetic process	3	1.22e-20	1.66e-18	1.57 (11216,992,2367,329)
GO:0031326	regulation of cellular biosynthetic process	3	3.59e-20	4.77e-18	1.55 (11216,1021,2367,335)
GO:0009889	regulation of biosynthetic process	3	3.69e-20	4.79e-18	1.55 (11216,1025,2367,336)
GO:0009790	embryo development	2	5.15e-20	6.54e-18	2.02 (11216,342,2367,146)
GO:0006310	DNA recombination	5	6.73e-20	8.37e-18	3.43 (11216,69,2367,50)
GO:0006807	nitrogen compound metabolic process	3	1.07e-19	1.31e-17	1.27 (11216,3123,2367,837)
GO:0010605	negative regulation of macromolecule metabolic process	3	1.74e-19	2.08e-17	1.82 (11216,498,2367,191)
GO:0009792	embryo development ending in birth or egg hatching	2	1.78e-19	2.09e-17	2.10 (11216,291,2367,129)
GO:0009892	negative regulation of metabolic process	3	2.57e-19	2.95e-17	1.80 (11216,517,2367,196)
GO:0006260	DNA replication	5	2.9e-19	3.27e-17	3.45 (11216,66,2367,48)
GO:0010629	negative regulation of gene expression	5	5.58e-19	6.18e-17	2.01 (11216,333,2367,141)
GO:0051252	regulation of RNA metabolic process	3	9.63e-19	1.05e-16	1.55 (11216,959,2367,314)
GO:0034641	cellular nitrogen compound metabolic process	3	1.26e-18	1.35e-16	1.43 (11216,1479,2367,445)
GO:0098813	nuclear chromosome segregation	1	1.8e-18	1.88e-16	3.53 (11216,59,2367,44)
GO:0003006	developmental process involved in reproduction	2	2.25e-18	2.31e-16	1.91 (11216,384,2367,155)
GO:0045786	negative regulation of cell cycle	1	2.34e-18	2.37e-16	3.12 (11216,82,2367,54)
GO:0022412	cellular process involved in reproduction in multicellular organism	2	4.4e-18	4.38e-16	2.41 (11216,171,2367,87)
GO:0016071	mRNA metabolic process	3	1.23e-17	1.2e-15	2.13 (11216,249,2367,112)
GO:0065007	biological regulation	6	2.33e-17	2.24e-15	1.22 (11216,3669,2367,947)
GO:0033554	cellular response to stress	6	2.67e-17	2.54e-15	1.82 (11216,441,2367,169)
GO:0016570	histone modification	6	2.8e-17	2.62e-15	2.64 (11216,124,2367,69)
GO:0016569	covalent chromatin modification	6	2.8e-17	2.57e-15	2.64 (11216,124,2367,69)
GO:0050794	regulation of cellular process	6	4.37e-17	3.96e-15	1.26 (11216,2967,2367,788)
GO:0044237	cellular metabolic process	3	4.67e-17	4.17e-15	1.23 (11216,3434,2367,893)
GO:2001141	regulation of RNA biosynthetic process	3	5.82e-17	5.11e-15	1.54 (11216,902,2367,293)
GO:1903506	regulation of nucleic acid-templated transcription	5	5.82e-17	5.04e-15	1.54 (11216,902,2367,293)
GO:0006397	mRNA processing	5	7.09e-17	6.05e-15	2.33 (11216,177,2367,87)
GO:0070647	protein modification by small protein conjugation or removal	6	7.64e-17	6.43e-15	2.14 (11216,232,2367,105)
GO:0006355	regulation of transcription, DNA-templated	5	8.53e-17	7.08e-15	1.54 (11216,885,2367,288)
GO:0033043	regulation of organelle organization	4	1.22e-16	9.98e-15	2.06 (11216,265,2367,115)
GO:0071824	protein-DNA complex subunit organization	6	1.44e-16	1.16e-14	3.34 (11216,61,2367,43)
GO:0010604	positive regulation of macromolecule metabolic process	3	1.8e-16	1.43e-14	1.75 (11216,491,2367,181)
GO:0051173	positive regulation of nitrogen compound metabolic process	3	3.29e-16	2.58e-14	1.78 (11216,444,2367,167)
GO:0033044	regulation of chromosome organization	4	4.55e-16	3.53e-14	3.07 (11216,74,2367,48)
GO:0045935	positive regulation of nucleobase-containing compound metabolic process	3	5.49e-16	4.2e-14	2.01 (11216,276,2367,117)
GO:0009893	positive regulation of metabolic process	3	8.38e-16	6.33e-14	1.69 (11216,541,2367,193)
GO:0031325	positive regulation of cellular metabolic process	3	1.91e-15	1.43e-13	1.72 (11216,487,2367,177)
GO:0000226	microtubule cytoskeleton organization	6	2.16e-15	1.59e-13	2.33 (11216,161,2367,79)
GO:0051716	cellular response to stimulus	6	2.28e-15	1.66e-13	1.70 (11216,513,2367,184)
GO:0048522	positive regulation of cellular process	6	3.24e-15	2.33e-13	1.54 (11216,818,2367,265)
GO:0048518	positive regulation of biological process	6	3.52e-15	2.5e-13	1.46 (11216,1081,2367,332)
GO:0010948	negative regulation of cell cycle process	1	4.34e-15	3.05e-13	3.44 (11216,51,2367,37)
GO:1902850	microtubule cytoskeleton organization involved in mitosis	1	5.47e-15	3.8e-13	2.79 (11216,90,2367,53)
GO:1901987	regulation of cell cycle phase transition	1	5.5e-15	3.77e-13	3.27 (11216,58,2367,40)
GO:0071103	DNA conformation change	6	6.24e-15	4.23e-13	3.05 (11216,70,2367,45)
GO:0006357	regulation of transcription by RNA polymerase II	5	7.29e-15	4.89e-13	1.60 (11216,644,2367,218)
GO:0000075	cell cycle checkpoint	1	7.44e-15	4.94e-13	3.58 (11216,45,2367,34)
GO:1902680	positive regulation of RNA biosynthetic process	3	1.02e-14	6.7e-13	1.99 (11216,259,2367,109)
GO:1903508	positive regulation of nucleic acid-templated transcription	5	1.02e-14	6.62e-13	1.99 (11216,259,2367,109)
GO:0007017	microtubule-based process	6	1.11e-14	7.15e-13	2.03 (11216,243,2367,104)
GO:1901990	regulation of mitotic cell cycle phase transition	1	1.51e-14	9.62e-13	3.41 (11216,50,2367,36)
GO:0051254	positive regulation of RNA metabolic process	3	1.75e-14	1.1e-12	1.97 (11216,264,2367,110)
GO:0010557	positive regulation of macromolecule biosynthetic process	3	2.44e-14	1.52e-12	1.93 (11216,285,2367,116)
GO:0032501	multicellular organismal process	6	3.04e-14	1.87e-12	1.38 (11216,1401,2367,407)
GO:0044238	primary metabolic process	3	3.29e-14	2.01e-12	1.21 (11216,3437,2367,877)
GO:0009891	positive regulation of biosynthetic process	3	5.84e-14	3.52e-12	1.91 (11216,288,2367,116)
GO:0031328	positive regulation of cellular biosynthetic process	3	5.84e-14	3.49e-12	1.91 (11216,288,2367,116)
GO:0006302	double-strand break repair	5	6e-14	3.55e-12	3.22 (11216,56,2367,38)
GO:0006396	RNA processing	5	1.28e-13	7.49e-12	1.71 (11216,434,2367,157)
GO:0018205	peptidyl-lysine modification	6	1.4e-13	8.14e-12	2.61 (11216,98,2367,54)
GO:0000819	sister chromatid segregation	1	1.46e-13	8.39e-12	3.88 (11216,33,2367,27)
GO:0051128	regulation of cellular component organization	4	2.49e-13	1.42e-11	1.68 (11216,466,2367,165)
GO:0000724	double-strand break repair via homologous recombination	5	3.47e-13	1.95e-11	3.50 (11216,42,2367,31)
GO:0000725	recombinational repair	5	3.47e-13	1.94e-11	3.50 (11216,42,2367,31)
GO:0045930	negative regulation of mitotic cell cycle	1	3.54e-13	1.96e-11	3.25 (11216,51,2367,35)
GO:0045934	negative regulation of nucleobase-containing compound metabolic process	3	1.04e-12	5.72e-11	2.08 (11216,189,2367,83)
GO:0032446	protein modification by small protein conjugation	6	1.38e-12	7.5e-11	2.06 (11216,193,2367,84)
GO:0008152	metabolic process	3	1.85e-12	9.96e-11	1.18 (11216,3860,2367,959)
GO:0000070	mitotic sister chromatid segregation	1	2.23e-12	1.19e-10	3.82 (11216,31,2367,25)
GO:0031324	negative regulation of cellular metabolic process	3	2.37e-12	1.26e-10	1.73 (11216,379,2367,138)
GO:0045893	positive regulation of transcription, DNA-templated	5	2.77e-12	1.45e-10	1.93 (11216,241,2367,98)
GO:0051052	regulation of DNA metabolic process	3	2.79e-12	1.45e-10	3.16 (11216,51,2367,34)
GO:0051172	negative regulation of nitrogen compound metabolic process	3	3.6e-12	1.85e-10	1.74 (11216,363,2367,133)
GO:0010628	positive regulation of gene expression	5	4.41e-12	2.25e-10	1.78 (11216,325,2367,122)
GO:0043412	macromolecule modification	6	5.41e-12	2.74e-10	1.36 (11216,1284,2367,368)
GO:0071704	organic substance metabolic process	3	9.43e-12	4.74e-10	1.18 (11216,3627,2367,903)
GO:0070192	chromosome organization involved in meiotic cell cycle	1	2.68e-11	1.33e-09	3.59 (11216,33,2367,25)
GO:0007093	mitotic cell cycle checkpoint	1	2.68e-11	1.32e-09	3.59 (11216,33,2367,25)
GO:0065004	protein-DNA complex assembly	6	2.83e-11	1.39e-09	3.09 (11216,49,2367,32)
GO:0032774	RNA biosynthetic process	3	2.85e-11	1.39e-09	2.47 (11216,94,2367,49)
GO:0007010	cytoskeleton organization	4	4.7e-11	2.27e-09	1.84 (11216,258,2367,100)
GO:2000113	negative regulation of cellular macromolecule biosynthetic process	3	4.98e-11	2.38e-09	1.98 (11216,191,2367,80)
GO:0006464	cellular protein modification process	6	5.82e-11	2.76e-09	1.36 (11216,1181,2367,338)
GO:0036211	protein modification process	6	5.82e-11	2.74e-09	1.36 (11216,1181,2367,338)
GO:0051783	regulation of nuclear division	1	6.69e-11	3.12e-09	2.72 (11216,68,2367,39)
GO:0010558	negative regulation of macromolecule biosynthetic process	3	7.7e-11	3.57e-09	1.95 (11216,199,2367,82)
GO:1901988	negative regulation of cell cycle phase transition	1	1.25e-10	5.74e-09	3.72 (11216,28,2367,22)
GO:1901991	negative regulation of mitotic cell cycle phase transition	1	1.3e-10	5.94e-09	3.83 (11216,26,2367,21)
GO:0009890	negative regulation of biosynthetic process	3	1.85e-10	8.35e-09	1.90 (11216,212,2367,85)
GO:0007051	spindle organization	1	1.92e-10	8.61e-09	2.90 (11216,54,2367,33)
GO:0090068	positive regulation of cell cycle process	1	1.93e-10	8.62e-09	3.00 (11216,49,2367,31)
GO:0031327	negative regulation of cellular biosynthetic process	3	2.05e-10	9.05e-09	1.90 (11216,209,2367,84)
GO:0045787	positive regulation of cell cycle	1	2.21e-10	9.71e-09	2.64 (11216,70,2367,39)
GO:0034728	nucleosome organization	4	2.26e-10	9.87e-09	3.38 (11216,35,2367,25)
GO:0031570	DNA integrity checkpoint	5	3.49e-10	1.51e-08	3.52 (11216,31,2367,23)
GO:0000003	reproduction	2	6.74e-10	2.9e-08	2.18 (11216,122,2367,56)
GO:0070925	organelle assembly	4	8.4e-10	3.58e-08	1.99 (11216,164,2367,69)
GO:0007131	reciprocal meiotic recombination	1	9.1e-10	3.86e-08	4.44 (11216,16,2367,15)
GO:0035825	homologous recombination	5	9.1e-10	3.83e-08	4.44 (11216,16,2367,15)
GO:0030261	chromosome condensation	1	1.5e-09	6.28e-08	3.55 (11216,28,2367,21)
GO:0006323	DNA packaging	1	1.5e-09	6.24e-08	3.55 (11216,28,2367,21)
GO:0010389	regulation of G2/M transition of mitotic cell cycle	1	1.84e-09	7.56e-08	4.03 (11216,20,2367,17)
GO:0090305	nucleic acid phosphodiester bond hydrolysis	3	3.03e-09	1.24e-07	1.99 (11216,155,2367,65)
GO:0048598	embryonic morphogenesis	2	4.98e-09	2.02e-07	2.13 (11216,118,2367,53)
GO:0040029	regulation of gene expression, epigenetic	5	5.9e-09	2.38e-07	2.37 (11216,82,2367,41)
GO:1902749	regulation of cell cycle G2/M phase transition	1	7.73e-09	3.1e-07	3.84 (11216,21,2367,17)
GO:0045944	positive regulation of transcription by RNA polymerase II	5	7.81e-09	3.11e-07	1.83 (11216,202,2367,78)
GO:0022411	cellular component disassembly	1	8.2e-09	3.24e-07	2.43 (11216,74,2367,38)
GO:0051253	negative regulation of RNA metabolic process	3	8.46e-09	3.33e-07	1.92 (11216,165,2367,67)
GO:0045132	meiotic chromosome segregation	1	8.77e-09	3.42e-07	3.26 (11216,32,2367,22)
GO:0007088	regulation of mitotic nuclear division	1	1.03e-08	4.01e-07	2.82 (11216,47,2367,28)
GO:0048609	multicellular organismal reproductive process	2	1.15e-08	4.42e-07	1.74 (11216,242,2367,89)
GO:0016567	protein ubiquitination	6	1.22e-08	4.68e-07	1.89 (11216,173,2367,69)
GO:2001251	negative regulation of chromosome organization	4	1.51e-08	5.76e-07	3.38 (11216,28,2367,20)
GO:0007052	mitotic spindle organization	1	1.51e-08	5.73e-07	3.11 (11216,35,2367,23)
GO:0051641	cellular localization	6	1.62e-08	6.1e-07	1.43 (11216,655,2367,197)
GO:1902750	negative regulation of cell cycle G2/M phase transition	1	1.81e-08	6.75e-07	4.40 (11216,14,2367,13)
GO:0010972	negative regulation of G2/M transition of mitotic cell cycle	1	1.81e-08	6.71e-07	4.40 (11216,14,2367,13)
GO:0000076	DNA replication checkpoint	1	1.81e-08	6.67e-07	4.40 (11216,14,2367,13)
GO:0045892	negative regulation of transcription, DNA-templated	5	1.84e-08	6.73e-07	1.95 (11216,151,2367,62)
GO:1902275	regulation of chromatin organization	4	1.91e-08	6.97e-07	3.46 (11216,26,2367,19)
GO:0051983	regulation of chromosome segregation	1	1.98e-08	7.18e-07	2.76 (11216,48,2367,28)
GO:0051246	regulation of protein metabolic process	3	2.41e-08	8.67e-07	1.52 (11216,450,2367,144)
GO:0006333	chromatin assembly or disassembly	1	2.62e-08	9.36e-07	4.15 (11216,16,2367,14)
GO:1902679	negative regulation of RNA biosynthetic process	3	2.71e-08	9.65e-07	1.91 (11216,159,2367,64)
GO:1903507	negative regulation of nucleic acid-templated transcription	5	2.71e-08	9.59e-07	1.91 (11216,159,2367,64)
GO:0071897	DNA biosynthetic process	3	2.73e-08	9.59e-07	3.66 (11216,22,2367,17)
GO:0050793	regulation of developmental process	2	3.86e-08	1.35e-06	1.47 (11216,523,2367,162)
GO:0006338	chromatin remodeling	4	4.78e-08	1.66e-06	3.07 (11216,34,2367,22)
GO:0016573	histone acetylation	6	6.57e-08	2.27e-06	2.82 (11216,42,2367,25)
GO:0033045	regulation of sister chromatid segregation	1	6.57e-08	2.25e-06	2.82 (11216,42,2367,25)
GO:0032200	telomere organization	4	6.7e-08	2.29e-06	3.41 (11216,25,2367,18)
GO:0000723	telomere maintenance	4	6.7e-08	2.27e-06	3.41 (11216,25,2367,18)
GO:2000026	regulation of multicellular organismal development	2	7.07e-08	2.39e-06	1.54 (11216,384,2367,125)
GO:0051028	mRNA transport	5	7.1e-08	2.38e-06	2.95 (11216,37,2367,23)
GO:0051653	spindle localization	1	7.6e-08	2.54e-06	2.37 (11216,70,2367,35)
GO:0044818	mitotic G2/M transition checkpoint	1	8e-08	2.65e-06	4.37 (11216,13,2367,12)
GO:0051640	organelle localization	4	8.05e-08	2.66e-06	1.75 (11216,208,2367,77)
GO:0051053	negative regulation of DNA metabolic process	3	8.4e-08	2.76e-06	3.50 (11216,23,2367,17)
GO:0032268	regulation of cellular protein metabolic process	3	9.52e-08	3.11e-06	1.51 (11216,428,2367,136)
GO:0040001	establishment of mitotic spindle localization	1	9.77e-08	3.17e-06	2.49 (11216,59,2367,31)
GO:0044265	cellular macromolecule catabolic process	3	1e-07	3.23e-06	1.61 (11216,307,2367,104)
GO:0007062	sister chromatid cohesion	1	1.01e-07	3.24e-06	3.61 (11216,21,2367,16)
GO:0000910	cytokinesis	1	1.02e-07	3.25e-06	2.67 (11216,48,2367,27)
GO:0061640	cytoskeleton-dependent cytokinesis	1	1.02e-07	3.23e-06	2.67 (11216,48,2367,27)
GO:0022607	cellular component assembly	4	1.09e-07	3.44e-06	1.43 (11216,570,2367,172)
GO:0051293	establishment of spindle localization	1	1.16e-07	3.66e-06	2.37 (11216,68,2367,34)
GO:0051294	establishment of spindle orientation	1	1.19e-07	3.73e-06	2.60 (11216,51,2367,28)
GO:0043044	ATP-dependent chromatin remodeling	4	1.19e-07	3.71e-06	3.90 (11216,17,2367,14)
GO:0048513	animal organ development	2	1.47e-07	4.56e-06	1.80 (11216,179,2367,68)
GO:0008380	RNA splicing	5	1.54e-07	4.75e-06	1.97 (11216,125,2367,52)
GO:0031123	RNA 3'-end processing	5	1.61e-07	4.95e-06	2.45 (11216,60,2367,31)
GO:0033314	mitotic DNA replication checkpoint	1	1.73e-07	5.26e-06	4.74 (11216,10,2367,10)
GO:0048608	reproductive structure development	2	1.85e-07	5.62e-06	2.25 (11216,78,2367,37)
GO:0040028	regulation of vulval development	2	2.05e-07	6.18e-06	2.08 (11216,100,2367,44)
GO:0009057	macromolecule catabolic process	3	2.19e-07	6.56e-06	1.55 (11216,349,2367,114)
GO:0006475	internal protein amino acid acetylation	6	2.33e-07	6.95e-06	2.69 (11216,44,2367,25)
GO:0018394	peptidyl-lysine acetylation	6	2.33e-07	6.91e-06	2.69 (11216,44,2367,25)
GO:0018393	internal peptidyl-lysine acetylation	6	2.33e-07	6.88e-06	2.69 (11216,44,2367,25)
GO:0048869	cellular developmental process	2	2.36e-07	6.96e-06	1.41 (11216,576,2367,172)
GO:0032259	methylation	6	2.73e-07	8.01e-06	1.98 (11216,117,2367,49)
GO:0006913	nucleocytoplasmic transport	6	2.83e-07	8.24e-06	2.24 (11216,76,2367,36)
GO:0051169	nuclear transport	6	2.83e-07	8.2e-06	2.24 (11216,76,2367,36)
GO:0060968	regulation of gene silencing	5	2.97e-07	8.57e-06	3.45 (11216,22,2367,16)
GO:0061982	meiosis I cell cycle process	1	3e-07	8.63e-06	3.10 (11216,29,2367,19)
GO:0044774	mitotic DNA integrity checkpoint	1	3.68e-07	1.05e-05	3.55 (11216,20,2367,15)
GO:0000132	establishment of mitotic spindle orientation	1	4.19e-07	1.19e-05	2.63 (11216,45,2367,25)
GO:0000712	resolution of meiotic recombination intermediates	1	4.51e-07	1.28e-05	4.06 (11216,14,2367,12)
GO:0006352	DNA-templated transcription, initiation	5	4.53e-07	1.28e-05	2.96 (11216,32,2367,20)
GO:0030703	eggshell formation	2	4.69e-07	1.32e-05	3.85 (11216,16,2367,13)
GO:0031399	regulation of protein modification process	6	4.7e-07	1.31e-05	1.72 (11216,198,2367,72)
GO:0006473	protein acetylation	6	5.81e-07	1.61e-05	2.46 (11216,54,2367,28)
GO:0007276	gamete generation	2	6.06e-07	1.68e-05	1.97 (11216,113,2367,47)
GO:0040027	negative regulation of vulval development	2	6.23e-07	1.71e-05	2.84 (11216,35,2367,21)
GO:0008406	gonad development	2	6.67e-07	1.83e-05	2.30 (11216,66,2367,32)
GO:0043414	macromolecule methylation	6	7.49e-07	2.04e-05	2.08 (11216,91,2367,40)
GO:0051302	regulation of cell division	1	9.86e-07	2.68e-05	2.37 (11216,58,2367,29)
GO:0007389	pattern specification process	2	1.06e-06	2.86e-05	2.06 (11216,92,2367,40)
GO:0051445	regulation of meiotic cell cycle	1	1.12e-06	3.01e-05	2.58 (11216,44,2367,24)
GO:0051129	negative regulation of cellular component organization	6	1.34e-06	3.59e-05	1.96 (11216,109,2367,45)
GO:0050000	chromosome localization	4	1.34e-06	3.59e-05	3.10 (11216,26,2367,17)
GO:0000278	mitotic cell cycle	1	1.45e-06	3.86e-05	2.41 (11216,53,2367,27)
GO:0016925	protein sumoylation	6	1.54e-06	4.06e-05	4.31 (11216,11,2367,10)
GO:0031047	gene silencing by RNA	5	1.55e-06	4.08e-05	2.33 (11216,59,2367,29)
GO:0043543	protein acylation	6	1.57e-06	4.1e-05	2.29 (11216,62,2367,30)
GO:0033047	regulation of mitotic sister chromatid segregation	1	1.8e-06	4.69e-05	2.79 (11216,34,2367,20)
GO:1903008	organelle disassembly	4	1.8e-06	4.67e-05	2.79 (11216,34,2367,20)
GO:0006406	mRNA export from nucleus	5	1.89e-06	4.89e-05	3.16 (11216,24,2367,16)
GO:1902099	regulation of metaphase/anaphase transition of cell cycle	1	1.89e-06	4.87e-05	3.16 (11216,24,2367,16)
GO:0000077	DNA damage checkpoint	1	1.89e-06	4.85e-05	3.16 (11216,24,2367,16)
GO:0010212	response to ionizing radiation	6	2e-06	5.1e-05	2.94 (11216,29,2367,18)
GO:1905818	regulation of chromosome separation	1	2e-06	5.08e-05	2.94 (11216,29,2367,18)
GO:0016458	gene silencing	5	2.22e-06	5.62e-05	2.17 (11216,72,2367,33)
GO:0000377	RNA splicing, via transesterification reactions with bulged adenosine as nucleophile	5	2.39e-06	6.04e-05	2.05 (11216,88,2367,38)
GO:0000375	RNA splicing, via transesterification reactions	5	2.39e-06	6.01e-05	2.05 (11216,88,2367,38)
GO:0000398	mRNA splicing, via spliceosome	5	2.39e-06	5.98e-05	2.05 (11216,88,2367,38)
GO:0006950	response to stress	6	2.48e-06	6.16e-05	1.29 (11216,923,2367,251)
GO:0070646	protein modification by small protein removal	6	2.61e-06	6.46e-05	2.61 (11216,40,2367,22)
GO:0009798	axis specification	2	2.61e-06	6.44e-05	2.61 (11216,40,2367,22)
GO:0010608	posttranscriptional regulation of gene expression	5	2.65e-06	6.52e-05	1.80 (11216,142,2367,54)
GO:0051446	positive regulation of meiotic cell cycle	1	2.92e-06	7.14e-05	2.98 (11216,27,2367,17)
GO:0032508	DNA duplex unwinding	5	3.36e-06	8.2e-05	2.71 (11216,35,2367,20)
GO:0032392	DNA geometric change	5	3.36e-06	8.16e-05	2.71 (11216,35,2367,20)
GO:0031050	dsRNA processing	5	3.54e-06	8.57e-05	3.32 (11216,20,2367,14)
GO:0048557	embryonic digestive tract morphogenesis	2	3.54e-06	8.53e-05	3.32 (11216,20,2367,14)
GO:0070918	production of small RNA involved in gene silencing by RNA	5	3.54e-06	8.5e-05	3.32 (11216,20,2367,14)
GO:0051093	negative regulation of developmental process	2	3.58e-06	8.56e-05	1.91 (11216,109,2367,44)
GO:0050658	RNA transport	5	3.66e-06	8.71e-05	2.25 (11216,61,2367,29)
GO:0050657	nucleic acid transport	5	3.66e-06	8.67e-05	2.25 (11216,61,2367,29)
GO:0051236	establishment of RNA localization	5	3.66e-06	8.64e-05	2.25 (11216,61,2367,29)
GO:0048468	cell development	2	3.84e-06	9.04e-05	1.77 (11216,147,2367,55)
GO:0007281	germ cell development	2	3.96e-06	9.27e-05	1.92 (11216,106,2367,43)
GO:0031124	mRNA 3'-end processing	5	4.22e-06	9.85e-05	3.03 (11216,25,2367,16)
GO:0043933	protein-containing complex subunit organization	4	4.53e-06	0.000105	1.44 (11216,404,2367,123)
GO:0051784	negative regulation of nuclear division	1	4.66e-06	0.000108	3.42 (11216,18,2367,13)
GO:0045859	regulation of protein kinase activity	6	4.8e-06	0.000111	1.94 (11216,100,2367,41)
GO:0045995	regulation of embryonic development	2	4.92e-06	0.000113	2.14 (11216,71,2367,32)
GO:0001708	cell fate specification	5	5.94e-06	0.000136	1.84 (11216,121,2367,47)
GO:0051170	import into nucleus	6	6.07e-06	0.000138	2.63 (11216,36,2367,20)
GO:0006270	DNA replication initiation	5	6.96e-06	0.000158	3.72 (11216,14,2367,11)
GO:0051338	regulation of transferase activity	6	6.98e-06	0.000158	1.75 (11216,146,2367,54)
GO:0006271	DNA strand elongation involved in DNA replication	5	7.46e-06	0.000168	3.95 (11216,12,2367,10)
GO:0022616	DNA strand elongation	5	7.46e-06	0.000167	3.95 (11216,12,2367,10)
GO:0051383	kinetochore organization	1	7.46e-06	0.000167	3.95 (11216,12,2367,10)
GO:0040025	vulval development	2	7.47e-06	0.000167	2.13 (11216,69,2367,31)
GO:0070507	regulation of microtubule cytoskeleton organization	4	8.4e-06	0.000187	2.21 (11216,60,2367,28)
GO:0034502	protein localization to chromosome	4	8.56e-06	0.000189	3.16 (11216,21,2367,14)
GO:0097659	nucleic acid-templated transcription	5	8.61e-06	0.00019	2.32 (11216,51,2367,25)
GO:0010639	negative regulation of organelle organization	4	8.76e-06	0.000192	2.04 (11216,79,2367,34)
GO:0032465	regulation of cytokinesis	1	8.82e-06	0.000193	2.92 (11216,26,2367,16)
GO:0009880	embryonic pattern specification	2	8.82e-06	0.000192	2.92 (11216,26,2367,16)
GO:0006606	protein import into nucleus	6	9.25e-06	0.000201	2.65 (11216,34,2367,19)
GO:0051656	establishment of organelle localization	4	9.96e-06	0.000215	1.74 (11216,144,2367,53)
GO:0048569	post-embryonic animal organ development	2	1.07e-05	0.000231	2.10 (11216,70,2367,31)
GO:0009653	anatomical structure morphogenesis	2	1.12e-05	0.00024	1.43 (11216,395,2367,119)
GO:0032886	regulation of microtubule-based process	6	1.13e-05	0.000243	2.12 (11216,67,2367,30)
GO:0030071	regulation of mitotic metaphase/anaphase transition	1	1.19e-05	0.000254	3.24 (11216,19,2367,13)
GO:0006914	autophagy	6	1.19e-05	0.000253	2.15 (11216,64,2367,29)
GO:0061919	process utilizing autophagic mechanism	6	1.19e-05	0.000253	2.15 (11216,64,2367,29)
GO:0010506	regulation of autophagy	6	1.25e-05	0.000263	2.42 (11216,43,2367,22)
GO:2000243	positive regulation of reproductive process	2	1.28e-05	0.000269	1.80 (11216,124,2367,47)
GO:0010965	regulation of mitotic sister chromatid separation	1	1.3e-05	0.000272	2.96 (11216,24,2367,15)
GO:0006334	nucleosome assembly	4	1.3e-05	0.000271	2.96 (11216,24,2367,15)
GO:0048562	embryonic organ morphogenesis	2	1.3e-05	0.00027	2.96 (11216,24,2367,15)
GO:0051225	spindle assembly	1	1.3e-05	0.000269	2.96 (11216,24,2367,15)
GO:0006479	protein methylation	6	1.32e-05	0.000274	2.32 (11216,49,2367,24)
GO:0008213	protein alkylation	6	1.32e-05	0.000273	2.32 (11216,49,2367,24)
GO:0031329	regulation of cellular catabolic process	3	1.41e-05	0.000289	1.83 (11216,114,2367,44)
GO:0090307	mitotic spindle assembly	1	1.61e-05	0.00033	3.34 (11216,17,2367,12)
GO:0007530	sex determination	2	1.62e-05	0.000331	2.57 (11216,35,2367,19)
GO:0034654	nucleobase-containing compound biosynthetic process	3	1.77e-05	0.000359	1.51 (11216,277,2367,88)
GO:0048646	anatomical structure formation involved in morphogenesis	2	1.79e-05	0.000363	2.49 (11216,38,2367,20)
GO:1904778	positive regulation of protein localization to cell cortex	1	1.85e-05	0.000374	4.74 (11216,7,2367,7)
GO:0050790	regulation of catalytic activity	3	1.87e-05	0.000376	1.40 (11216,423,2367,125)
GO:0000422	autophagy of mitochondrion	6	1.9e-05	0.00038	3.02 (11216,22,2367,14)
GO:0061726	mitochondrion disassembly	6	1.9e-05	0.000379	3.02 (11216,22,2367,14)
GO:0006351	transcription, DNA-templated	5	2.04e-05	0.000405	2.32 (11216,47,2367,23)
GO:0045910	negative regulation of DNA recombination	5	2.11e-05	0.000419	3.47 (11216,15,2367,11)
GO:0045839	negative regulation of mitotic nuclear division	1	2.62e-05	0.000517	3.64 (11216,13,2367,10)
GO:0043631	RNA polyadenylation	5	2.74e-05	0.00054	3.08 (11216,20,2367,13)
GO:0040038	polar body extrusion after meiotic divisions	1	2.74e-05	0.000538	3.08 (11216,20,2367,13)
GO:0045005	DNA-dependent DNA replication maintenance of fidelity	5	2.85e-05	0.000559	4.21 (11216,9,2367,8)
GO:0051382	kinetochore assembly	1	2.85e-05	0.000557	4.21 (11216,9,2367,8)
GO:0031497	chromatin assembly	1	2.85e-05	0.000555	4.21 (11216,9,2367,8)
GO:0061064	negative regulation of nematode larval development	2	3e-05	0.000583	2.19 (11216,54,2367,25)
GO:0048581	negative regulation of post-embryonic development	2	3e-05	0.000581	2.19 (11216,54,2367,25)
GO:0060249	anatomical structure homeostasis	4	3.08e-05	0.000593	2.37 (11216,42,2367,21)
GO:0048477	oogenesis	2	3.13e-05	0.000602	2.27 (11216,48,2367,23)
GO:0015931	nucleobase-containing compound transport	6	3.22e-05	0.000617	1.85 (11216,100,2367,39)
GO:0000281	mitotic cytokinesis	1	3.82e-05	0.00073	2.60 (11216,31,2367,17)
GO:0019438	aromatic compound biosynthetic process	3	4.02e-05	0.000765	1.46 (11216,302,2367,93)
GO:0051649	establishment of localization in cell	6	4.25e-05	0.000805	1.33 (11216,536,2367,151)
GO:0006401	RNA catabolic process	3	4.6e-05	0.00087	1.93 (11216,81,2367,33)
GO:2000241	regulation of reproductive process	2	4.69e-05	0.000884	1.56 (11216,203,2367,67)
GO:0051168	nuclear export	6	4.73e-05	0.000889	2.22 (11216,49,2367,23)
GO:0007292	female gamete generation	2	4.73e-05	0.000887	2.22 (11216,49,2367,23)
GO:0034504	protein localization to nucleus	6	4.74e-05	0.000886	2.37 (11216,40,2367,20)
GO:0051241	negative regulation of multicellular organismal process	6	4.82e-05	0.000898	1.81 (11216,105,2367,40)
GO:0034968	histone lysine methylation	6	4.97e-05	0.000922	2.73 (11216,26,2367,15)
GO:0046605	regulation of centrosome cycle	1	5.46e-05	0.00101	3.26 (11216,16,2367,11)
GO:0034622	cellular protein-containing complex assembly	6	5.76e-05	0.00106	1.46 (11216,285,2367,88)
GO:2001252	positive regulation of chromosome organization	4	5.8e-05	0.00107	2.93 (11216,21,2367,13)
GO:1901989	positive regulation of cell cycle phase transition	1	5.8e-05	0.00106	2.93 (11216,21,2367,13)
GO:0051785	positive regulation of nuclear division	1	5.87e-05	0.00107	2.61 (11216,29,2367,16)
GO:0009894	regulation of catabolic process	3	5.93e-05	0.00108	1.72 (11216,127,2367,46)
GO:0018022	peptidyl-lysine methylation	6	6.56e-05	0.00119	2.52 (11216,32,2367,17)
GO:0045931	positive regulation of mitotic cell cycle	1	7.04e-05	0.00127	2.44 (11216,35,2367,18)
GO:0010638	positive regulation of organelle organization	4	7.34e-05	0.00133	1.87 (11216,86,2367,34)
GO:0031023	microtubule organizing center organization	6	7.41e-05	0.00133	3.38 (11216,14,2367,10)
GO:0006367	transcription initiation from RNA polymerase II promoter	5	7.55e-05	0.00135	2.76 (11216,24,2367,14)
GO:0043549	regulation of kinase activity	6	7.68e-05	0.00137	1.67 (11216,139,2367,49)
GO:0051239	regulation of multicellular organismal process	6	8.02e-05	0.00143	1.31 (11216,588,2367,162)
GO:0018193	peptidyl-amino acid modification	6	8.18e-05	0.00145	1.39 (11216,375,2367,110)
GO:0043085	positive regulation of catalytic activity	3	8.3e-05	0.00147	1.53 (11216,214,2367,69)
GO:0006378	mRNA polyadenylation	5	8.56e-05	0.00151	2.99 (11216,19,2367,12)
GO:0051303	establishment of chromosome localization	4	8.56e-05	0.00151	2.99 (11216,19,2367,12)
GO:0000018	regulation of DNA recombination	5	8.56e-05	0.0015	2.99 (11216,19,2367,12)
GO:0098534	centriole assembly	1	8.79e-05	0.00154	4.74 (11216,6,2367,6)
GO:0042074	cell migration involved in gastrulation	2	8.79e-05	0.00154	4.74 (11216,6,2367,6)
GO:0007099	centriole replication	1	8.79e-05	0.00153	4.74 (11216,6,2367,6)
GO:0000122	negative regulation of transcription by RNA polymerase II	5	8.85e-05	0.00154	1.81 (11216,97,2367,37)
GO:0001932	regulation of protein phosphorylation	6	8.87e-05	0.00154	1.64 (11216,147,2367,51)
GO:0009314	response to radiation	6	9.12e-05	0.00157	2.08 (11216,57,2367,25)
GO:0034655	nucleobase-containing compound catabolic process	3	9.43e-05	0.00162	1.66 (11216,140,2367,49)
GO:1902742	apoptotic process involved in development	2	9.63e-05	0.00165	3.55 (11216,12,2367,9)
GO:0043966	histone H3 acetylation	6	9.63e-05	0.00165	3.55 (11216,12,2367,9)
GO:1905268	negative regulation of chromatin organization	4	9.63e-05	0.00164	3.55 (11216,12,2367,9)
GO:0060969	negative regulation of gene silencing	5	9.63e-05	0.00164	3.55 (11216,12,2367,9)
GO:0016571	histone methylation	6	0.000101	0.00172	2.53 (11216,30,2367,16)
GO:0065009	regulation of molecular function	6	0.000109	0.00184	1.34 (11216,467,2367,132)
GO:0006405	RNA export from nucleus	5	0.000114	0.00192	2.26 (11216,42,2367,20)
GO:0033206	meiotic cytokinesis	1	0.000114	0.00193	2.80 (11216,22,2367,13)
GO:0031935	regulation of chromatin silencing	5	0.000116	0.00195	3.79 (11216,10,2367,8)
GO:0018130	heterocycle biosynthetic process	3	0.000118	0.00197	1.42 (11216,310,2367,93)
GO:0016584	nucleosome positioning	5	0.000121	0.00202	4.15 (11216,8,2367,7)
GO:0051177	meiotic sister chromatid cohesion	1	0.000121	0.00201	4.15 (11216,8,2367,7)
GO:0031936	negative regulation of chromatin silencing	5	0.000121	0.002	4.15 (11216,8,2367,7)
GO:0006275	regulation of DNA replication	5	0.000125	0.00207	3.07 (11216,17,2367,11)
GO:0006915	apoptotic process	6	0.000128	0.00212	2.04 (11216,58,2367,25)
GO:0006289	nucleotide-excision repair	5	0.000138	0.00228	2.65 (11216,25,2367,14)
GO:0009966	regulation of signal transduction	6	0.000147	0.00241	1.44 (11216,280,2367,85)
GO:0044267	cellular protein metabolic process	3	0.000155	0.00253	1.18 (11216,1434,2367,356)
GO:2001020	regulation of response to DNA damage stimulus	6	0.000156	0.00255	2.54 (11216,28,2367,15)
GO:0032984	protein-containing complex disassembly	4	0.000176	0.00286	2.25 (11216,40,2367,19)
GO:0030422	production of siRNA involved in RNA interference	5	0.00018	0.00293	3.16 (11216,15,2367,10)
GO:0001556	oocyte maturation	2	0.00018	0.00292	3.16 (11216,15,2367,10)
GO:0030719	P granule organization	4	0.00018	0.00291	3.16 (11216,15,2367,10)
GO:0006366	transcription by RNA polymerase II	5	0.00018	0.0029	3.16 (11216,15,2367,10)
GO:0019220	regulation of phosphate metabolic process	3	0.000207	0.00332	1.49 (11216,216,2367,68)
GO:0051174	regulation of phosphorus metabolic process	3	0.000207	0.00331	1.49 (11216,216,2367,68)
GO:0017145	stem cell division	1	0.000212	0.00339	2.68 (11216,23,2367,13)
GO:1901362	organic cyclic compound biosynthetic process	3	0.000219	0.00348	1.39 (11216,335,2367,98)
GO:0044772	mitotic cell cycle phase transition	1	0.000242	0.00384	2.55 (11216,26,2367,14)
GO:0006282	regulation of DNA repair	5	0.000254	0.00403	3.28 (11216,13,2367,9)
GO:0016575	histone deacetylation	6	0.00026	0.00411	2.90 (11216,18,2367,11)
GO:0008356	asymmetric cell division	1	0.000271	0.00427	2.37 (11216,32,2367,16)
GO:0006476	protein deacetylation	6	0.000326	0.00513	2.71 (11216,21,2367,12)
GO:0010453	regulation of cell fate commitment	2	0.000334	0.00523	1.94 (11216,61,2367,25)
GO:0045815	positive regulation of gene expression, epigenetic	5	0.000346	0.00541	3.45 (11216,11,2367,8)
GO:0042078	germ-line stem cell division	2	0.000346	0.0054	3.45 (11216,11,2367,8)
GO:0033048	negative regulation of mitotic sister chromatid segregation	1	0.000346	0.00539	3.45 (11216,11,2367,8)
GO:0007064	mitotic sister chromatid cohesion	1	0.000346	0.00537	3.45 (11216,11,2367,8)
GO:0051130	positive regulation of cellular component organization	4	0.000381	0.00589	1.50 (11216,193,2367,61)
GO:0000578	embryonic axis specification	2	0.00039	0.00601	2.96 (11216,16,2367,10)
GO:1901992	positive regulation of mitotic cell cycle phase transition	1	0.00039	0.006	2.96 (11216,16,2367,10)
GO:0009794	regulation of mitotic cell cycle, embryonic	1	0.00039	0.00598	2.96 (11216,16,2367,10)
GO:0050896	response to stimulus	6	0.000407	0.00623	1.19 (11216,1142,2367,286)
GO:0060627	regulation of vesicle-mediated transport	6	0.000414	0.00633	1.71 (11216,100,2367,36)
GO:0008334	histone mRNA metabolic process	3	0.000417	0.00636	4.74 (11216,5,2367,5)
GO:0061647	histone H3-K9 modification	6	0.000417	0.00634	4.74 (11216,5,2367,5)
GO:1903394	protein localization to kinetochore involved in kinetochore assembly	1	0.000417	0.00633	4.74 (11216,5,2367,5)
GO:0016579	protein deubiquitination	6	0.000424	0.00641	2.30 (11216,33,2367,16)
GO:0006417	regulation of translation	5	0.000427	0.00645	1.73 (11216,93,2367,34)
GO:0034248	regulation of cellular amide metabolic process	3	0.000427	0.00643	1.73 (11216,93,2367,34)
GO:0030100	regulation of endocytosis	6	0.000441	0.00662	2.00 (11216,52,2367,22)
GO:1904776	regulation of protein localization to cell cortex	4	0.000444	0.00665	3.69 (11216,9,2367,7)
GO:0006268	DNA unwinding involved in DNA replication	5	0.000444	0.00663	3.69 (11216,9,2367,7)
GO:0036093	germ cell proliferation	2	0.000444	0.00661	3.69 (11216,9,2367,7)
GO:0042659	regulation of cell fate specification	2	0.000497	0.00739	1.93 (11216,59,2367,24)
GO:0070986	left/right axis specification	2	0.000501	0.00742	2.74 (11216,19,2367,11)
GO:0071479	cellular response to ionizing radiation	6	0.000504	0.00746	4.06 (11216,7,2367,6)
GO:0034724	DNA replication-independent nucleosome organization	4	0.000504	0.00744	4.06 (11216,7,2367,6)
GO:0006999	nuclear pore organization	4	0.000504	0.00742	4.06 (11216,7,2367,6)
GO:1905340	regulation of protein localization to kinetochore	1	0.000504	0.0074	4.06 (11216,7,2367,6)
GO:1905342	positive regulation of protein localization to kinetochore	1	0.000504	0.00738	4.06 (11216,7,2367,6)
GO:0051298	centrosome duplication	1	0.000504	0.00736	4.06 (11216,7,2367,6)
GO:0070932	histone H3 deacetylation	6	0.000504	0.00735	4.06 (11216,7,2367,6)
GO:0061062	regulation of nematode larval development	2	0.000529	0.0077	1.55 (11216,153,2367,50)
GO:0048580	regulation of post-embryonic development	2	0.000529	0.00768	1.55 (11216,153,2367,50)
GO:0071900	regulation of protein serine/threonine kinase activity	6	0.000533	0.00772	1.87 (11216,66,2367,26)
GO:0042981	regulation of apoptotic process	6	0.000557	0.00804	1.78 (11216,80,2367,30)
GO:0051985	negative regulation of chromosome segregation	1	0.000578	0.00832	3.05 (11216,14,2367,9)
GO:0008595	anterior/posterior axis specification, embryo	2	0.000578	0.0083	3.05 (11216,14,2367,9)
GO:0044773	mitotic DNA damage checkpoint	1	0.000578	0.00828	3.05 (11216,14,2367,9)
GO:0090329	regulation of DNA-dependent DNA replication	5	0.000578	0.00826	3.05 (11216,14,2367,9)
GO:0043632	modification-dependent macromolecule catabolic process	3	0.000622	0.00887	1.46 (11216,208,2367,64)
GO:1902531	regulation of intracellular signal transduction	6	0.000639	0.00909	1.57 (11216,139,2367,46)
GO:0044770	cell cycle phase transition	1	0.000657	0.00932	2.29 (11216,31,2367,15)
GO:0031401	positive regulation of protein modification process	6	0.000668	0.00945	1.70 (11216,95,2367,34)
GO:0033036	macromolecule localization	4	0.000692	0.00977	1.26 (11216,562,2367,150)
GO:0018991	oviposition	2	0.000709	0.00999	1.75 (11216,81,2367,30)
