# Supplementary material for: The longevity response to warm temperature is neurally controlled via the regulation of collagen genes
Source: Aging Cell. 2023 Mar 9;22(5):e13815. doi: 10.1111/acel.13815 (PMC10186602; doi:10.1111/acel.13815)
Supplement: Supplementary file 12 — Table S11 [file ACEL-22-e13815-s005.xlsx]

## Sheet: Sheet1
Table S11. Attenuated biological processes in wild-type animals at 20°C at day 9 vs day 1 (RNA-seq analysis with 1% FDR)
Notes: ψ Category: 1 - ion/transmembrane transport; 2- phosphorylation/dephosphorylation; 3- signaling; 4 - immune response; 5 - metabolic/biosynthetic processes; 6 - other processes # P-value is computed according to the mHG model (Eden et al. 2007 PLoS Comp Bio 3(3):e39). * FDR q-value is the correction of the above p-value for multiple testing using the Benjamini and Hochberg method (Benjamini…
GO term	Description	Categoryψ	P-value#	FDR q-value*	Enrichment (N, B, n, b)§
GO:0055085	transmembrane transport	1	1.02e-19	6.07e-16	1.54 (11216,805,2911,322)
GO:0006811	ion transport	1	1.92e-16	5.72e-13	1.56 (11216,621,2911,252)
GO:0035335	peptidyl-tyrosine dephosphorylation	2	3.48e-14	6.93e-11	2.40 (11216,98,2911,61)
GO:0006470	protein dephosphorylation	2	3.76e-14	5.61e-11	2.03 (11216,175,2911,92)
GO:0016311	dephosphorylation	2	2.82e-13	3.36e-10	1.82 (11216,245,2911,116)
GO:0034220	ion transmembrane transport	1	4.82e-13	4.8e-10	1.55 (11216,501,2911,202)
GO:0018105	peptidyl-serine phosphorylation	2	4.01e-10	3.42e-07	1.97 (11216,133,2911,68)
GO:0030001	metal ion transport	1	5.37e-10	4.01e-07	1.70 (11216,243,2911,107)
GO:0098660	inorganic ion transmembrane transport	1	6.04e-10	4.01e-07	1.57 (11216,348,2911,142)
GO:0042391	regulation of membrane potential	1	7.55e-10	4.51e-07	1.90 (11216,148,2911,73)
GO:0018209	peptidyl-serine modification	2	9.19e-10	4.99e-07	1.94 (11216,135,2911,68)
GO:0006812	cation transport	1	3.28e-09	1.64e-06	1.55 (11216,337,2911,136)
GO:0015672	monovalent inorganic cation transport	1	4.95e-09	2.27e-06	1.71 (11216,207,2911,92)
GO:1901605	alpha-amino acid metabolic process	5	6.41e-09	2.74e-06	1.94 (11216,121,2911,61)
GO:0007267	cell-cell signaling	3	1.25e-08	4.98e-06	1.78 (11216,167,2911,77)
GO:0023052	signaling	3	2.38e-08	8.88e-06	1.76 (11216,169,2911,77)
GO:0098655	cation transmembrane transport	1	2.53e-08	8.88e-06	1.55 (11216,300,2911,121)
GO:0098662	inorganic cation transmembrane transport	1	7.6e-08	2.52e-05	1.57 (11216,262,2911,107)
GO:0006813	potassium ion transport	1	1.36e-07	4.27e-05	1.95 (11216,99,2911,50)
GO:0071805	potassium ion transmembrane transport	1	2.37e-07	7.08e-05	1.95 (11216,95,2911,48)
GO:0071804	cellular potassium ion transport	1	2.37e-07	6.74e-05	1.95 (11216,95,2911,48)
GO:0099537	trans-synaptic signaling	3	2.57e-07	6.97e-05	1.74 (11216,148,2911,67)
GO:0098916	anterograde trans-synaptic signaling	3	2.57e-07	6.67e-05	1.74 (11216,148,2911,67)
GO:0007268	chemical synaptic transmission	3	2.57e-07	6.39e-05	1.74 (11216,148,2911,67)
GO:0099536	synaptic signaling	3	4.74e-07	0.000113	1.72 (11216,150,2911,67)
GO:0006814	sodium ion transport	1	4.98e-07	0.000114	2.06 (11216,73,2911,39)
GO:0006796	phosphate-containing compound metabolic process	2	8.6e-07	0.00019	1.25 (11216,1036,2911,335)
GO:0006793	phosphorus metabolic process	2	8.66e-07	0.000185	1.24 (11216,1050,2911,339)
GO:0007169	transmembrane receptor protein tyrosine kinase signaling pathway	3	1.13e-06	0.000233	1.87 (11216,99,2911,48)
GO:0006468	protein phosphorylation	2	2.8e-06	0.000558	1.39 (11216,401,2911,145)
GO:0007154	cell communication	3	3.1e-06	0.000598	1.55 (11216,214,2911,86)
GO:0044057	regulation of system process	6	3.31e-06	0.000617	1.93 (11216,80,2911,40)
GO:0035725	sodium ion transmembrane transport	1	8.67e-06	0.00157	2.02 (11216,61,2911,32)
GO:0006955	immune response	4	1.18e-05	0.00207	1.46 (11216,258,2911,98)
GO:0002376	immune system process	4	1.65e-05	0.00281	1.45 (11216,263,2911,99)
GO:0045087	innate immune response	4	1.82e-05	0.00302	1.46 (11216,254,2911,96)
GO:0006936	muscle contraction	6	3.28e-05	0.0053	2.57 (11216,24,2911,16)
GO:0003012	muscle system process	6	3.28e-05	0.00516	2.57 (11216,24,2911,16)
GO:0006937	regulation of muscle contraction	6	3.5e-05	0.00536	2.04 (11216,51,2911,27)
GO:0090257	regulation of muscle system process	6	3.5e-05	0.00522	2.04 (11216,51,2911,27)
GO:0030322	stabilization of membrane potential	1	5e-05	0.00729	2.10 (11216,44,2911,24)
GO:1901606	alpha-amino acid catabolic process	5	5.49e-05	0.0078	2.00 (11216,52,2911,27)
GO:0043269	regulation of ion transport	1	5.98e-05	0.00831	1.74 (11216,91,2911,41)
GO:0006820	anion transport	1	6.37e-05	0.00865	1.43 (11216,245,2911,91)
GO:0009063	cellular amino acid catabolic process	5	9.59e-05	0.0127	1.93 (11216,56,2911,28)
GO:0003008	system process	6	0.000121	0.0157	1.41 (11216,252,2911,92)
GO:0007167	enzyme linked receptor protein signaling pathway	3	0.000141	0.0179	1.55 (11216,142,2911,57)
GO:0016137	glycoside metabolic process	5	0.000142	0.0176	3.42 (11216,9,2911,8)
GO:0060456	positive regulation of digestive system process	6	0.000142	0.0173	3.42 (11216,9,2911,8)
GO:1901607	alpha-amino acid biosynthetic process	5	0.000169	0.0202	1.93 (11216,52,2911,26)
GO:0031589	cell-substrate adhesion	6	0.000176	0.0206	2.96 (11216,13,2911,10)
GO:0043062	extracellular structure organization	6	0.000225	0.0258	1.93 (11216,50,2911,25)
GO:0006865	amino acid transport	1	0.000275	0.031	1.86 (11216,56,2911,27)
GO:0008652	cellular amino acid biosynthetic process	5	0.000275	0.0304	1.86 (11216,56,2911,27)
GO:0030198	extracellular matrix organization	6	0.000298	0.0324	1.93 (11216,48,2911,24)
GO:0006520	cellular amino acid metabolic process	5	0.000303	0.0323	1.46 (11216,177,2911,67)
GO:1904069	ascaroside metabolic process	5	0.000304	0.0319	3.85 (11216,6,2911,6)
GO:1904070	ascaroside biosynthetic process	5	0.000304	0.0314	3.85 (11216,6,2911,6)
GO:0016138	glycoside biosynthetic process	5	0.000304	0.0308	3.85 (11216,6,2911,6)
GO:0000038	very long-chain fatty acid metabolic process	5	0.000335	0.0333	2.57 (11216,18,2911,12)
GO:0042338	cuticle development involved in collagen and cuticulin-based cuticle molting cycle	6	0.000425	0.0416	2.35 (11216,23,2911,14)
GO:0006026	aminoglycan catabolic process	5	0.000488	0.047	3.37 (11216,8,2911,7)
GO:0050974	detection of mechanical stimulus involved in sensory perception	3	0.000527	0.05	2.89 (11216,12,2911,9)
GO:0050976	detection of mechanical stimulus involved in sensory perception of touch	3	0.000527	0.0492	2.89 (11216,12,2911,9)
GO:0044058	regulation of digestive system process	6	0.000546	0.0502	3.08 (11216,10,2911,8)
GO:0015849	organic acid transport	1	0.00055	0.0498	1.62 (11216,93,2911,39)
GO:0046942	carboxylic acid transport	1	0.00055	0.0491	1.62 (11216,93,2911,39)
GO:0006810	transport	1	0.000638	0.0561	1.13 (11216,1543,2911,453)
GO:0016054	organic acid catabolic process	5	0.000795	0.0688	1.52 (11216,119,2911,47)
GO:0046395	carboxylic acid catabolic process	5	0.000795	0.0678	1.52 (11216,119,2911,47)
GO:1905954	positive regulation of lipid localization	6	0.000874	0.0735	2.49 (11216,17,2911,11)
GO:0022610	biological adhesion	6	0.000912	0.0757	1.59 (11216,92,2911,38)
