# Supplementary material for: The longevity response to warm temperature is neurally controlled via the regulation of collagen genes
Source: Aging Cell. 2023 Mar 9;22(5):e13815. doi: 10.1111/acel.13815 (PMC10186602; doi:10.1111/acel.13815)
Supplement: Supplementary file 14 — Table S13 [file ACEL-22-e13815-s021.xlsx]

## Sheet: Sheet1
Table 13. The most highly and significantly changed genes determined by volcano plot analysis
Genes changed by age			Genes changed by temperature
Upregulated genes	Downregulated genes		Upregulated genes	Downregulated genes
	Note: highlighted collagen genes contributed to the attenuation of the GO term "structural constituent of cuticle".		Note: highlighted genes contributed to the enrichment of the GO term "P granule organization".	Note: highlighted collagen genes contributed to the attenuation of the GO term "structural constituent of cuticle".
cav-1	col-88		meg-1	col-63
C35E7.5	rol-1		meg-2	col-120
ZK813.2	col-161		C36C9.1	dpy-5
T05E12.3	col-104		gei-12	col-14
R04D3.2	col-60		col-135	col-60
inx-2	col-130		ZK813.2	col-157
ttr-50	col-162		col-101	col-162
C01G6.3	col-14		K04C1.5	col-130
F26G5.1	col-120		R04D3.3	col-104
Y22D7AR.10	col-12		Y22D7AR.10	col-154
K04C1.5	col-97		C49F5.6	col-125
cht-1	col-13		F14D7.2	col-133
F28D1.2	col-154		C01G6.3	col-90
cdc-25.3	col-180		F08F3.6	col-167
zip-8	col-125		ZK829.9	col-48
inx-3	col-38		inx-3	col-38
F54D5.5	ram-2		F54D5.5	col-12
F14H3.4	col-168		F14H3.6	col-180
C49F5.6	cut-4		nos-2	bli-6
F40G12.11	col-155		try-1	col-113
F14D7.2	col-144		puf-5	col-144
ZK829.9	col-167		R04D3.2	ram-2
F02H6.3	col-113		F26G5.1	col-65
meg-2	col-118		F19H6.4	rol-8
meg-1	col-48		C17E7.4	col-49
F08F3.6	col-89		F40G12.11	col-77
R04D3.3	col-109		lsy-27	col-73
dhs-26	col-157		ent-5	rol-1
vet-2	col-65		clec-223	col-161
C36C9.1	col-71		ceh-83	col-168
lsy-27	col-34		cdc-25.3	col-97
C50E3.13	col-58		C50E3.13	dpy-13
ZK1053.4	col-63		H29C22.1	col-89
F14H3.6	col-169		tbx-9	col-145
gei-12	col-10		C27C12.3	col-71
nos-2	col-77		inx-2	bli-1
F02H6.2	col-49		flh-3	col-10
dod-23	col-150		F14H3.4	col-111
EEED8.3	col-173		C49F5.3	col-169
T04G9.7	col-159		R09F10.8	col-107
oma-2	col-138		F53F8.3	rol-6
F19H6.4	cut-2		ttr-50	col-138
C50E3.12	col-145		F54D10.7	sqt-1
T04D3.1	col-170		C04B4.2	dpy-4
C17E7.4	bli-6		F12E12.1	sqt-2
ceh-83	col-110		T04D3.1	col-58
F54D10.7	col-107		ZK177.1	lon-3
C49F5.3	col-174		F02H6.3	col-79
flh-3	col-133		sri-40	cut-2
dpy-14	col-111		ceh-49	col-109
fbxc-32	col-172		cav-1	col-88
tbx-36	col-73		W06D11.3	bli-2
ZK177.1	dpy-5		col-98	col-91
R05G9.3	bli-2		R05G9.3	col-156
ceh-49	sqt-2		nhr-2	col-173
B0238.12	col-152		C50E3.11	col-174
tbx-9	col-91		T16G12.8	col-175
T16G12.8	dpy-4		C35E7.5	col-17
F53F8.3	col-175		F31F6.1	col-115
F12E12.1	col-115		R09A8.2	col-70
fmo-2	col-92		Y46H3C.5	col-182
nhr-2	col-70		M151.7	Y47D7A.13
R09F10.8	Y47D7A.15		cht-1	tag-297
clec-266	Y51H7C.13		C17E7.9	E01G4.6
C39B5.2	Y47G6A.15		pzf-1	Y47G6A.15
Y46G5A.7	R12E2.7		vet-2	suro-1
C50E3.11	ZK84.1		rgs-9	ZK84.1
skr-12	H10E21.4		F59A6.12	C06G1.1
C17E7.9	Y47D7A.13		F14H3.3	cpg-7
pzf-1	grd-14		T05E12.3	T10E9.3
sdz-28	suro-1		fbxa-170	F10D11.6
F59A6.12	lgc-21		F54F7.6	wago-10
ilys-3	alg-4		F14H3.5	Y51H7C.13
W06D11.3	T27A3.5		clec-222	ant-1.4
cpt-3	R02E4.3		K09E3.7	F13D12.9
R09A8.2	B0205.10		ZC53.1	lgc-21
fbxa-153	kel-10		R04D3.4	R06B10.1
F54F7.6	F26A3.5		Y75D11A.3	T06D8.10
C27C12.3	F53F1.4		C17E7.12	Y47D7A.15
mtl-1	Y43F8A.2		F23D12.2	T08B6.9
B0507.8	W03F11.4		clec-266	T06A4.3
M151.7	T22B3.3		F31F6.3	F26G1.5
Y46H3C.5	T08B6.4		C10G8.4	C49F8.3
ent-5	T10E9.3		fbxb-97	T19A5.3
rgs-9	T16A9.5		Y46H3C.7	T02E1.7
EEED8.15	T06A4.3			C05E7.1
vet-1	C35E7.10			R155.3
F14H3.3	F10D11.6			F32D8.7
C10G8.4	F32A11.3			nep-23
aptf-4	moa-1			F56D3.1
tbx-33	K01H12.4			abu-14
col-135	Y48B6A.5			mpst-4
fbxa-170	F07A5.2			mlt-8
F14H3.5	clec-79			abu-13
unc-39	T23G11.1			D1081.5
ZK430.5	M70.3			nas-38
T05D4.2	C08F8.6			H06I04.5
T24C4.2	nas-38			pqn-32
R04D3.4	K09F6.3			R02E4.3
C04A11.2	T19D2.1			ZK180.6
K09E3.7	T05A7.6			C02E7.6
Y25C1A.14	ZK354.2			bus-19
C17E7.12	C30G7.3			adt-1
arrd-1	cnp-2			C26F1.1
Y65B4BR.1	spe-11			ptr-4
gadr-3	wago-10			abu-12
F31F6.1	C06G1.1			T19C3.2
F23D12.2	nas-7			B0207.7
fbxa-83	gska-3			H23N18.5
fbxc-36	ZK795.2			T11F8.4
ztf-25	Y57G7A.6			C25F6.7
T11B7.1	pes-8			ZK418.2
F43G6.10	spe-4			F41F3.3
Y46G5A.8	C55B7.3			pqn-74
ZC53.1	B0403.5			C06A8.6
Y105C5B.20	Y47G6A.19			F58E6.13
W03F11.1	F35E2.9			R12E2.7
cnc-2	ttr-14			cht-4
B0416.4	F13D12.9			cutl-15
K01G12.3	F21C10.9			mab-7
F56A8.8	abt-5			C26B9.3
T02G6.5	R06B10.1			cpt-4
fbxc-42	C52G5.2			tts-2
ins-2	K03B8.6			B0393.4
C28G1.4	F47D12.7			C09B9.7
T23E7.6	C27D8.1			C31H1.1
	F27C8.5			dao-4
	F58H1.6			ZK662.2
	T23F6.3			Y1A5A.1
	Y38H8A.3			ptr-18
	F32D8.7			grl-7
	ifc-1			Y34B4A.10
	tag-297			F32B4.2
	F31E8.5			grl-16
	F37A4.5			fkb-4
	H23N18.5			ZK154.1
	C49F8.3			agmo-1
	T19C3.2			Y18H1A.9
	catp-4			T21C9.9
	ant-1.4			H10E21.4
	C17H12.3			R07C3.13
	F26G1.5			Y47D3B.6
	C14C10.1			acdh-6
	B0261.6			F27E5.3
	H05L14.1			Y62E10A.19
	B0252.5			mlt-10
	T28H11.7			F13H8.5
	D1086.17			C04G6.2
	R155.3			ZK546.3
	E03H12.7			F53B1.4
	cyc-2.2			wrt-4
	acs-6			Y11D7A.9
	T06D8.10			H04J21.1
	clec-123			Y22D7AR.12
	F42G4.2			qua-1
	F59A6.4			H42K12.3
	phat-4			Y48G8AL.12
	grd-5			lon-8
	H06I04.5			his-70
	ZC477.7			T17H7.7
	T25B9.6			T16G1.2
	C06A8.6			trx-3
	smz-1			R12E2.15
	ZK550.5			R74.2
	T08B6.9			K07H8.5
	K04H4.5			F33A8.7
	nkb-2			Y38A10A.2
	acs-10			bus-8
	F32B6.4			F29G6.1
	Y69A2AR.19			Y46G5A.29
	ent-3			C36E6.8
	F40G12.10			lron-2
	abu-14			K07E3.9
	T22C1.8			F33D4.6
	F07F6.1			F23B12.1
	T21C9.9			mam-2
	W01B6.2			C50D2.1
	Y71F9AL.2			F36H9.5
	ZK662.2			mlt-9
	F13H8.5			ZK180.5
	C27D8.2			C02E7.7
	rmd-3			fut-2
	agmo-1			C05E7.2
	sst-20			hhat-1
	C25F6.7			K06A1.2
	C27D6.3			F36G9.13
	K01D12.9			D2096.6
	C50E10.1			K02E11.10
	abu-13			mam-3
	C06A1.3			C45G9.4
	C09D4.3			W04E12.4
	F58D5.7			K12B6.2
	F36A2.10			F38A6.4
	wrt-4			F57H12.6
	adt-1			C01G5.3
	F53B1.4			grd-1
	T05F1.8			nas-30
	T11F8.4			R05G9R.1
	F58E6.5			C34C6.3
	cht-4			W02F12.8
	abu-12			hog-1
	C05E7.1			Y32G9B.1
	F40F12.3			lips-3
	ZK1010.5			ZC123.1
	clec-119			grd-6
	F53B2.5			K01D12.9
	F57F4.1			Y102A11A.5
	R12E2.15			oac-50
	T05C12.1			K09H11.4
	mboa-4			M03F8.1
	W01A8.6			ZK849.1
	C17H12.5			grl-15
	F09C12.8			F07H5.8
	C17H12.12			lpr-7
	clec-73			Y39B6A.18
	F58D2.2			lgc-27
	ZK688.10			F35A5.4
	C04G6.2			C15H7.4
	F40E12.2			Y54E2A.9
	nep-23			skpo-2
	F34D10.8			wrt-6
	bus-19			ZC434.3
	mab-7			ZK783.6
	F44G3.7			F01D5.6
	T19A5.3			best-11
	C26B9.3			Y95B8A.2
	C15C6.1			swt-5
	rnh-1.1			Y43F8B.3
	C18E9.8			C29F5.3
	C50C3.2			T10E10.4
	ZK1225.4			F40E10.5
	sams-5			F13B12.4
	nep-8			pqn-26
	T06C10.3			C18H7.7
	F38B2.6
	F02E9.3
	F01G10.5
	F55A11.11
	Y37E11B.10
	C24D10.1
	R148.7
	C38C3.3
	W03D8.9
	C34G6.3
	C26F1.1
	Y106G6A.4
	F58A6.9
	F32B4.2
	C32E12.1
	C09B9.2
	Y47D3B.6
	Y38H8A.4
	F26D2.10
	F15B9.8
	F33A8.7
	Y48G8AL.12
	spe-46
	pqn-74
	grd-6
	wrt-6
	F13A7.1
	C02E7.7
	mlt-8
	ZK945.7
	K05F1.9
	mpst-4
	pfk-1.2
	C01G5.4
	B0393.4
	F36A2.14
	pck-3
	Y54E2A.7
	C16C8.18
	F55H12.5
	tts-2
	ZK512.8
	C39B5.5
	Y106G6G.4
	K10C9.7
	K07A3.3
	tag-344
	F56D3.1
	W02B12.12
	Y105E8A.27
	elo-8
	ZK154.1
	fmo-1
	F32B5.1
	F01D5.6
	ZK858.8
	Y39B6A.30
	F36H12.5
	T05D4.5
	acs-18
	H04J21.1
	C17F3.1
	C24D10.2
	K11C4.1
	Y49E10.10
	F58E6.13
	C04G2.2
	F46C8.8
	mam-2
	F44D12.8
	F42G8.8
	F36D3.4
	ZK418.2
	C30H6.5
	C31H1.5
	W09D6.4
	smz-2
	Y49F6B.8
	R07E5.4
	Y67A6A.1
	Y22D7AR.12
	F56A11.6
	ifp-1
	F36D3.5
	F58G1.3
	C27D6.11
	F08H9.2
	kin-5
	F55F8.7
	Y18H1A.9
	Y47G6A.26
	F33D4.6
	R07E5.6
	tag-164
	C48B6.4
	T02E1.7
	ZK1248.5
	C45G9.9
	D1081.5
	C01G10.1
	C53D6.10
	C33F10.12
	C34D4.2
	Y57G11C.6
	K08F4.5
	C15H7.3
	F40F9.3
	ZK1053.2
	mpz-4
	Y66D12A.3
	F23F1.2
	gsp-4
	nspd-3
	F27E5.3
	fkb-4
	C04G2.8
	Y62E10A.19
	F38H4.4
	C52E4.7
	ptr-18
	C43E11.5
	decr-1.3
	F26A1.3
	T15B12.2
	C31H1.1
	comp-1
	Y65B4A.9
	F42A9.7
	C16A11.7
	D2096.6
	R07E5.15
	K06H7.8
	Y106G6D.3
	F11G11.4
	wht-8
	C17G10.3
	B0379.2
	R74.2
	Y71G12B.17
	F36H1.3
	grl-16
	pqn-32
	R10D12.10
	Y57G11A.2
	F54D1.1
	R02F11.1
	R12E2.14
	C25A8.5
	dhhc-12
	ZK930.4
	Y1A5A.1
	C14A4.13
	Y113G7C.1
	Y44A6D.5
	Y43F8C.5
	R08C7.5
	lips-3
	oac-9
	B0218.7
	nspd-7
	C49C8.1
	grl-7
	C09B9.7
	C28D4.5
	K07A1.4
	wht-5
	C14A6.13
	ZK892.5
	F29G6.1
	F36A4.4
	Y34B4A.10
	T21G5.1
	Y71G12B.27
	Y38A10A.2
	Y39B6A.25
	ubxn-5
	C54G4.3
	Y57G7A.5
	gln-2
	K07H8.5
	T03F6.6
	Y11D7A.9
	F10G8.1
	E01G4.6
	klp-17
	nep-6
	Y53F4B.27
	nep-20
	C26B2.2
	Y46G5A.29
	F59A3.8
	F36A2.12
	T16G1.2
	D1022.9
	F14F7.4
	snf-5
	C28D4.7
	htas-1
	C05B5.2
	B0025.5
	ZK856.18
	T05F1.5
	M7.7
	Y73F8A.20
	C09B9.4
	C46E10.1
	C15A11.2
	acdh-6
	T08G11.2
	C33F10.8
	B0280.11
	B0207.7
	ssp-34
	D1014.5
	F37A4.4
	F53B6.4
	C06A6.7
	M110.7
	C18H2.5
	W03G1.2
	F32H2.7
	Y67A10A.3
	asns-1
	T10B5.2
	R05G9R.1
	ZK616.61
	phat-2
	nspd-4
	C43G2.3
	F36H9.5
	F58A6.5
	W02F12.8
	F21D9.2
	C05C12.5
	C03C11.1
	wht-4
	C15H11.1
	E01G6.1
	R08A2.2
	M70.1
	lon-8
	F41G3.5
	hhat-1
	Y53F4B.11
	F07H5.8
	C28C12.11
	F20D6.6
	F46A9.1
	C45G9.4
	T27C10.8
	ZC513.3
	C15C6.2
	C34F11.2
	Y106G6H.13
	Y59E9AL.6
	btb-2
	fut-2
	ZK1307.4
	hog-1
	Y46G5A.22
	F41F3.3
	K09E4.1
	F21H7.5
	B0379.7
	ptr-16
	ZC581.2
	F36H12.3
	ZK354.8
	K03H1.12
	spp-13
	F07E5.8
	acl-13
	W01B6.5
	T23F11.2
	F53H4.3
	F35A5.4
	C18H7.4
	C54G4.2
	lips-9
	sfxn-1.2
	K07A1.5
	C14A6.6
	F17E9.5
	M195.2
	T02E1.6
	R01H2.2
	ZK546.3
	grd-2
	C54D10.4
	bus-4
	ZK180.5
	dao-4
	F54H12.7
	T22C1.9
	F23B12.1
	K06A5.2
	ZK484.7
	decr-1.2
	H20J04.1
	C32E8.4
	ZK354.7
	T25B9.5
	nep-13
	C04E6.5
	K09B11.5
	T04F3.3
	lips-7
	C50F2.5
	R03D7.8
	F44G3.2
	C32D5.4
	snf-2
	K07F5.6
	Y54G2A.13
	ZC376.8
	Y69E1A.8
	oac-50
	R08C7.8
	lpr-7
	grl-15
	M162.7
	C27B7.6
	K08C9.1
	F55D12.6
	ZK180.6
	M03F8.1
	C10H11.7
	nspd-6
	basl-1
	F33D11.7
	clec-153
	kin-24
	B0218.5
	F29B9.7
	nas-30
	C25D7.1
	Y37F4.5
	F39D8.3
	W09C3.2
	Y39B6A.18
	F40H6.1
	AH6.3
	C50F4.10
	oac-30
	ZK354.6
	K12B6.2
	ZK354.3
	Y39G10AR.15
	D2062.7
	F10D11.5
	nep-9
	T07G12.3
	C29F5.3
	F53C3.1
	fbxa-202
	best-11
	F13B12.4
	nas-22
	C25A8.2
	C50E10.2
	K09C6.7
	mam-3
	scl-23
	ZK849.1
	C18G1.9
	Y37D8A.5
	spe-8
	hdl-2
	M02B1.4
	F47B3.7
	C34B2.3
	K02E11.10
	B0280.7
	C04G2.5
	F59A6.2
	K07E3.9
	Y32G9B.1
	F35C11.2
	Y54E2A.9
	W01B6.6
	K08F8.5
	C38C10.3
	Y39G8C.2
	C28H8.5
	F21F3.2
	T25B9.4
	M04G7.2
	C33H5.16
	F21A3.4
	F37A8.2
	F56D5.2
	Y38C1AA.7
	F17C8.7
	K09C6.1
	elo-7
	F41E6.11
	ZK596.2
	skpo-2
	T09A12.1
	C35A5.4
	ZK622.1
	nep-15
	F42C5.5
	M05B5.1
	grd-1
	F36D3.16
	mps-3
	glf-1
	tbx-34
	kin-26
	BE10.1
	Y40H4A.2
	jmjd-1.1
	Y69F12A.1
	ZK616.65
	C02E7.6
	C01G5.3
	nas-23
	F36A2.11
	dpy-13
	C38C6.3
	C47E12.11
	irld-3
	ssp-16
	F10C1.3
	T28B8.6
	H08M01.1
	F52F10.2
	C36E6.8
	Y11D7A.5
	F56F4.3
	Y53F4B.24
	Y116A8C.23
	C30F8.3
	T16A1.2
	irld-14
	Y75B7AR.1
	C10G11.9
	F49C5.11
	C50F7.3
	C25G4.8
	dhhc-13
	C56C10.6
	Y50E8A.10
	ZC395.4
	wrt-8
	Y54G2A.15
	his-70
	F52F12.5
	Y105C5B.18
	F38E1.3
	F22B3.8
	phg-1
