# Supplementary material for: The longevity response to warm temperature is neurally controlled via the regulation of collagen genes
Source: Aging Cell. 2023 Mar 9;22(5):e13815. doi: 10.1111/acel.13815 (PMC10186602; doi:10.1111/acel.13815)
Supplement: Supplementary file 17 — Table S16 [file ACEL-22-e13815-s009.xlsx]

## Sheet: Sheet1
Table S16. Enriched biological processes in 9-day-old npr-8(ok1439) animals grown at 20°C vs wild-type animals
Notes: ψ Category: 1 - phosphorylation/dephosphorylation; 2 - metabolic process; 3- other processes. # P-value is computed according to the mHG model (Eden et al. 2007 PLoS Comp Bio 3(3):e39). * FDR q-value is the correction of the above p-value for multiple testing using the Benjamini and Hochberg method (Benjamini and Hochberg 1995 J R Statist Soc B 57(1):289-300). § Enrichment (N, B, n, b) is …
GO term	Description	Categoryψ	P-value#	FDR q-value*	Enrichment (N, B, n, b)§
GO:0006470	protein dephosphorylation	1	5.39e-48	3.22e-44	6.43 (10804,172,811,83)
GO:0006796	phosphate-containing compound metabolic process	1,2	2.16e-46	6.43e-43	2.74 (10804,1021,811,210)
GO:0006793	phosphorus metabolic process	1,2	5.58e-46	1.11e-42	2.72 (10804,1035,811,211)
GO:0018105	peptidyl-serine phosphorylation	1	4.35e-40	6.48e-37	6.66 (10804,134,811,67)
GO:0006464	cellular protein modification process	1	1.21e-39	1.44e-36	2.46 (10804,1165,811,215)
GO:0036211	protein modification process	1	1.21e-39	1.2e-36	2.46 (10804,1165,811,215)
GO:0018209	peptidyl-serine modification	1	1.48e-39	1.26e-36	6.56 (10804,136,811,67)
GO:0006468	protein phosphorylation	1	3.21e-39	2.39e-36	3.85 (10804,398,811,115)
GO:0016311	dephosphorylation	1	4.73e-36	3.13e-33	4.68 (10804,242,811,85)
GO:0035335	peptidyl-tyrosine dephosphorylation	1	5.3e-36	3.16e-33	7.49 (10804,96,811,54)
GO:0043412	macromolecule modification	1	6.16e-35	3.34e-32	2.29 (10804,1265,811,217)
GO:0018193	peptidyl-amino acid modification	1	3.15e-32	1.56e-29	3.49 (10804,409,811,107)
GO:0044267	cellular protein metabolic process	2	2.2e-28	1.01e-25	2.06 (10804,1417,811,219)
GO:0016310	phosphorylation	1	1.18e-27	5.01e-25	2.92 (10804,533,811,117)
GO:0038083	peptidyl-tyrosine autophosphorylation	1	1.51e-23	6.02e-21	9.20 (10804,42,811,29)
GO:0019538	protein metabolic process	2	1.12e-21	4.19e-19	1.77 (10804,1803,811,240)
GO:0046777	protein autophosphorylation	1	8.21e-19	2.88e-16	7.02 (10804,55,811,29)
GO:0044260	cellular macromolecule metabolic process	2	1.45e-14	4.79e-12	1.59 (10804,1900,811,227)
GO:0042127	regulation of cell proliferation	3	1.34e-13	4.2e-11	4.89 (10804,79,811,29)
GO:0018108	peptidyl-tyrosine phosphorylation	1	1.7e-13	5.06e-11	4.70 (10804,85,811,30)
GO:0018212	peptidyl-tyrosine modification	1	2.42e-13	6.88e-11	4.65 (10804,86,811,30)
GO:1901564	organonitrogen compound metabolic process	2	4.78e-13	1.29e-10	1.49 (10804,2303,811,257)
GO:0007169	transmembrane receptor protein tyrosine kinase signaling pathway	1	8.43e-12	2.19e-09	4.12 (10804,97,811,30)
GO:0007167	enzyme linked receptor protein signaling pathway	3	1.92e-08	4.76e-06	3.01 (10804,137,811,31)
GO:0007166	cell surface receptor signaling pathway	3	6.44e-07	0.000154	2.20 (10804,260,811,43)
GO:0007286	spermatid development	3	3.9e-06	0.000894	7.10 (10804,15,811,8)
GO:0043170	macromolecule metabolic process	2	4.02e-06	0.000888	1.28 (10804,2622,811,251)
GO:0097723	amoeboid sperm motility	3	3.15e-05	0.00672	13.32 (10804,4,811,4)
GO:0097722	sperm motility	3	0.000148	0.0305	10.66 (10804,5,811,4)
GO:0048232	male gamete generation	3	0.000199	0.0396	3.09 (10804,56,811,13)
GO:0007283	spermatogenesis	3	0.000199	0.0384	3.09 (10804,56,811,13)
GO:0007009	plasma membrane organization	3	0.0002	0.0372	5.18 (10804,18,811,7)
GO:0017121	phospholipid scrambling	3	0.00023	0.0415	7.40 (10804,9,811,5)
