# Supplementary material for: The longevity response to warm temperature is neurally controlled via the regulation of collagen genes
Source: Aging Cell. 2023 Mar 9;22(5):e13815. doi: 10.1111/acel.13815 (PMC10186602; doi:10.1111/acel.13815)
Supplement: Supplementary file 19 — Table S18 [file ACEL-22-e13815-s019.xlsx]

## Sheet: Sheet1
Table S18. Enriched biological processes in 9-day-old npr-8(ok1439) animals grown at 25°C vs wild-type animals
Notes: ψ Category: 1 - phosphorylation/dephosphorylation; 2 - metabolic process; 3- other processes. # P-value is computed according to the mHG model (Eden et al. 2007 PLoS Comp Bio 3(3):e39). * FDR q-value is the correction of the above p-value for multiple testing using the Benjamini and Hochberg method (Benjamini and Hochberg 1995 J R Statist Soc B 57(1):289-300). § Enrichment (N, B, n, b) is …
GO term	Description	Categoryψ	P-value#	FDR q-value*	Enrichment (N, B, n, b)§
GO:0006796	phosphate-containing compound metabolic process	1,2	4.54e-42	2.71e-38	2.76 (10777,1012,728,189)
GO:0006470	protein dephosphorylation	1	6.23e-42	1.86e-38	6.41 (10777,171,728,74)
GO:0006793	phosphorus metabolic process	1,2	9.35e-42	1.86e-38	2.74 (10777,1026,728,190)
GO:0018105	peptidyl-serine phosphorylation	1	4.44e-36	6.62e-33	6.83 (10777,130,728,60)
GO:0006468	protein phosphorylation	1	6.91e-36	8.25e-33	3.92 (10777,393,728,104)
GO:0018209	peptidyl-serine modification	1	1.32e-35	1.31e-32	6.73 (10777,132,728,60)
GO:0006464	cellular protein modification process	1	1.86e-35	1.59e-32	2.46 (10777,1161,728,193)
GO:0036211	protein modification process	1	1.86e-35	1.39e-32	2.46 (10777,1161,728,193)
GO:0035335	peptidyl-tyrosine dephosphorylation	1	1.89e-33	1.25e-30	7.71 (10777,96,728,50)
GO:0043412	macromolecule modification	1	1.83e-31	1.09e-28	2.29 (10777,1259,728,195)
GO:0016311	dephosphorylation	1	4.16e-31	2.26e-28	4.63 (10777,240,728,75)
GO:0018193	peptidyl-amino acid modification	1	4.72e-29	2.35e-26	3.52 (10777,404,728,96)
GO:0016310	phosphorylation	1	1.81e-25	8.29e-23	2.97 (10777,529,728,106)
GO:0044267	cellular protein metabolic process	2	9.38e-25	4e-22	2.04 (10777,1413,728,195)
GO:0038083	peptidyl-tyrosine autophosphorylation	1	5.84e-21	2.32e-18	9.39 (10777,41,728,26)
GO:0019538	protein metabolic process	2	5.67e-19	2.12e-16	1.76 (10777,1798,728,214)
GO:0046777	protein autophosphorylation	1	7.44e-17	2.61e-14	7.13 (10777,54,728,26)
GO:0044260	cellular macromolecule metabolic process	2	2.69e-12	8.92e-10	1.57 (10777,1898,728,201)
GO:0042127	regulation of cell proliferation	3	4.06e-12	1.27e-09	4.87 (10777,79,728,26)
GO:0018108	peptidyl-tyrosine phosphorylation	1	4.06e-12	1.21e-09	4.70 (10777,85,728,27)
GO:0018212	peptidyl-tyrosine modification	1	5.54e-12	1.58e-09	4.65 (10777,86,728,27)
GO:1901564	organonitrogen compound metabolic process	2	1.17e-11	3.18e-09	1.48 (10777,2295,728,230)
GO:0007169	transmembrane receptor protein tyrosine kinase signaling pathway	3	1.61e-10	4.19e-08	4.08 (10777,98,728,27)
GO:0007167	enzyme linked receptor protein signaling pathway	3	3.09e-08	7.69e-06	3.11 (10777,138,728,29)
GO:0007166	cell surface receptor signaling pathway	3	1.73e-06	0.000413	2.23 (10777,259,728,39)
GO:0097723	amoeboid sperm motility	3	2.07e-05	0.00474	14.80 (10777,4,728,4)
GO:0043170	macromolecule metabolic process	2	3.24e-05	0.00717	1.26 (10777,2618,728,223)
GO:0090263	positive regulation of canonical Wnt signaling pathway	3	6.55e-05	0.014	9.25 (10777,8,728,5)
GO:0097722	sperm motility	3	9.78e-05	0.0201	11.84 (10777,5,728,4)
