# Supplementary material for: The longevity response to warm temperature is neurally controlled via the regulation of collagen genes
Source: Aging Cell. 2023 Mar 9;22(5):e13815. doi: 10.1111/acel.13815 (PMC10186602; doi:10.1111/acel.13815)
Supplement: Supplementary file 20 — Table S19 [file ACEL-22-e13815-s002.xlsx]

## Sheet: 20220227_Upregulated genes in W
Table S19. Genes upregulated in npr-8(ok1439) animals relative to wild-type animals at 25°C but not at 20°C in Day 1
gene_id	locus	log2(fold_change)	FoldChange	q_value	significant
grl-21	chrIV:10737472-10738034	5.57112	47.5	0.00020684	yes
C42D4.3	chrIV:7179249-7180319	5.32949	40.2	0.00020684	yes
col-7	chrI:7401693-7402705	5.17226	36.1	0.00020684	yes
R12E2.7	chrI:4154069-4154406	5.04289	33	0.000567433	yes
K02E11.10	chrV:14240053-14241136	4.81294	28.1	0.00020684	yes
H10E21.4	chrIII:17420-19563	4.77036	27.3	0.00020684	yes
col-88	chrIII:41061-41970	4.75415	27	0.00020684	yes
C02E7.6	chrV:4919227-4919496	4.68329	25.7	0.00451046	yes
C02E7.7	chrV:4918210-4918542	4.60603	24.4	0.0163069	yes
cut-2	chrV:13415086-13415923	4.59426	24.2	0.00020684	yes
col-146	chrV:9629932-9630936	4.57501	23.8	0.00020684	yes
H23N18.5	chrV:4911770-4912366	4.51886	22.9	0.00020684	yes
col-170	chrX:6331672-6332575	4.51112	22.8	0.000567433	yes
col-161	chrV:13317061-13317984	4.43835	21.7	0.00020684	yes
rol-1	chrII:11948521-12404254	4.43702	21.7	0.0308634	yes
col-133	chrIV:14098342-14099327	4.42267	21.4	0.00020684	yes
col-49	chrI:3137210-3138413	4.41308	21.3	0.00020684	yes
R12E2.15	chrI:4148942-4149413	4.31833	20	0.00020684	yes
col-175	chrX:9233619-9234541	4.31057	19.8	0.00020684	yes
col-63	chrI:7741935-8394405	4.29837	19.7	0.00194751	yes
col-145	chrV:9162027-9162966	4.26338	19.2	0.00020684	yes
F41F3.3	chrV:4647754-4648225	4.24822	19	0.00020684	yes
grl-5	chrV:4412864-4414561	4.2268	18.7	0.00020684	yes
col-156	chrV:11449282-11450323	4.19144	18.3	0.000567433	yes
ZK1025.3	chrI:11461053-11463042	4.18438	18.2	0.00020684	yes
grl-16	chrI:572439-575069	4.14407	17.7	0.00020684	yes
col-154	chrV:11385358-11386325	4.13598	17.6	0.00020684	yes
col-91	chrIII:8258273-8265617	4.1347	17.6	0.000392546	yes
col-73	chrII:4872211-4873121	4.12855	17.5	0.00020684	yes
F33A8.7	chrII:10968325-11503888	4.12359	17.4	0.0108121	yes
col-167	chrX:6323451-6324357	4.11488	17.3	0.00020684	yes
F33D4.6	chrIV:7714329-7717998	4.11066	17.3	0.00020684	yes
col-172	chrX:6672944-6674261	4.05658	16.6	0.024061	yes
sqt-2	chrII:23346-24347	4.0518	16.6	0.00020684	yes
K01D12.9	chrV:12404127-12404611	4.05091	16.6	0.000567433	yes
dao-4	chrX:10075240-10076147	4.0323	16.4	0.00020684	yes
Y47D7A.15	chrV:4431806-4433161	4.01735	16.2	0.00020684	yes
T19C3.2	chrIII:614703-617404	4.00965	16.1	0.00020684	yes
dpy-5	chrI:5432199-5433054	4.00287	16	0.00020684	yes
grl-7	chrV:11344937-11346993	4.00167	16	0.00020684	yes
col-109	chrIV:858931-1921342	3.98384	15.8	0.00278681	yes
col-168	chrX:6326351-6327257	3.96062	15.6	0.00020684	yes
col-77	chrII:8358250-8359295	3.95581	15.5	0.00020684	yes
sqt-1	chrII:10968325-11503888	3.94223	15.4	0.00319568	yes
F01D5.6	chrII:14006436-14008397	3.93286	15.3	0.00020684	yes
Y47D7A.13	chrV:4434977-4435913	3.92442	15.2	0.00020684	yes
col-62	chrI:7403337-7404349	3.92377	15.2	0.00020684	yes
ZK180.5	chrIV:1956724-4526957	3.92003	15.1	0.00105168	yes
E01G4.6	chrII:13482335-13485597	3.9142	15.1	0.00020684	yes
dpy-13	chrIV:1956724-4526957	3.91358	15.1	0.00278681	yes
col-138	chrIV:17182847-17183693	3.90608	15	0.00020684	yes
F35B3.4	chrX:17019657-17020659	3.89876	14.9	0.00020684	yes
ZK180.6	chrIV:1956724-4526957	3.89377	14.9	0.000567433	yes
col-12	chrV:10423984-10424987	3.84776	14.4	0.00020684	yes
lon-3	chrV:12194516-12205199	3.84582	14.4	0.0176922	yes
col-65	chrI:11489219-11490550	3.80739	14	0.00020684	yes
F15B9.8	chrV:12988545-12992029	3.80338	14	0.00020684	yes
dpy-4	chrIV:14981595-14996198	3.7157	13.1	0.00020684	yes
tag-297	chrII:14627554-14629924	3.71089	13.1	0.00020684	yes
col-120	chrIV:9260651-9261736	3.70828	13.1	0.00020684	yes
C04G6.2	chrII:5093238-5094108	3.7024	13	0.00020684	yes
Y48G8AL.12	chrI:942259-1655335	3.69119	12.9	0.0409016	yes
nspb-6	chrIV:5895505-5895808	3.6839	12.9	0.0187238	yes
F49C5.11	chrII:12555844-12556891	3.68019	12.8	0.00020684	yes
col-107	chrIV:858931-1921342	3.66853	12.7	0.00105168	yes
col-17	chrII:4866537-4867418	3.6618	12.7	0.00020684	yes
col-157	chrV:11484035-11484980	3.65028	12.6	0.00020684	yes
col-90	chrIII:7948824-7949842	3.60653	12.2	0.00020684	yes
col-162	chrV:13441952-13443357	3.58737	12	0.00020684	yes
rol-6	chrII:8732999-8734147	3.57615	11.9	0.00020684	yes
col-14	chrIV:7748201-7757401	3.56398	11.8	0.00020684	yes
col-97	chrIII:12784715-13607695	3.56377	11.8	0.00385395	yes
lips-9	chrII:12933907-12935288	3.54208	11.6	0.00020684	yes
col-137	chrIV:15896213-16675918	3.50744	11.4	0.0279792	yes
grd-6	chrV:9221893-9224257	3.48767	11.2	0.00020684	yes
col-125	chrIV:11225493-11226463	3.47848	11.1	0.00020684	yes
col-130	chrIV:12425205-12432488	3.47427	11.1	0.00020684	yes
T21C9.9	chrV:10590815-10592553	3.47208	11.1	0.00020684	yes
R02E4.3	chrX:4101769-4102086	3.46133	11	0.00020684	yes
col-60	chrI:7105317-7106724	3.44309	10.9	0.00020684	yes
col-182	chrX:12636084-12636988	3.43809	10.8	0.00165618	yes
T03G6.1	chrX:2608223-2609828	3.43172	10.8	0.00180437	yes
col-180	chrX:11711310-11712213	3.42989	10.8	0.00020684	yes
fip-6	chrI:8945657-8946172	3.42934	10.8	0.00020684	yes
col-169	chrX:6329123-6330026	3.42297	10.7	0.00020684	yes
Y11D7A.5	chrIV:9244676-9245448	3.39561	10.5	0.0234193	yes
dct-5	chrII:5435821-5436916	3.36173	10.3	0.00020684	yes
col-58	chrI:6311279-6312340	3.26186	9.6	0.00020684	yes
pqn-32	chrII:13098439-13116731	3.25992	9.6	0.00251258	yes
abu-14	chrII:9225351-9227097	3.22588	9.4	0.00020684	yes
dod-22	chrIV:12849497-13146871	3.22359	9.3	0.0180144	yes
C55C3.3	chrIV:5685325-5688244	3.16296	9	0.00020684	yes
col-79	chrII:10702589-10714236	3.10375	8.6	0.0171685	yes
agmo-1	chrIII:12784715-13607695	3.09173	8.5	0.0232189	yes
abu-13	chrIII:6941942-6944683	3.07571	8.4	0.00020684	yes
spp-13	chrX:8417525-8418336	3.05031	8.3	0.0270582	yes
rol-8	chrII:7544085-7545211	3.04293	8.2	0.00020684	yes
col-104	chrIV:858931-1921342	3.04251	8.2	0.0143326	yes
F14H8.8	chrV:15025767-15031456	3.04031	8.2	0.0435298	yes
Y53F4B.27	chrII:15145919-15151767	3.03822	8.2	0.00020684	yes
col-13	chrV:10420866-10421869	3.03591	8.2	0.00020684	yes
K01D12.5	chrV:12397830-12398688	3.03511	8.2	0.00578584	yes
R12C12.10	chrII:6042832-6043238	3.02612	8.1	0.00812618	yes
C01B10.44	chrIV:6623806-6624482	2.93919	7.7	0.00223241	yes
wrt-4	chrX:15752399-15757196	2.93555	7.7	0.00020684	yes
ZK1307.2	chrII:9653105-9653812	2.93195	7.6	0.000392546	yes
F58E6.13	chrV:9745215-9749074	2.93041	7.6	0.00020684	yes
R05H10.7	chrII:14855459-14856873	2.92094	7.6	0.00020684	yes
abu-8	chrV:5193122-5194551	2.8966	7.4	0.0386074	yes
C55C3.6	chrIV:5683203-5684661	2.8808	7.4	0.00020684	yes
T06D8.10	chrII:10968325-11503888	2.86229	7.3	0.0223886	yes
F56D3.1	chrII:2443296-4279128	2.85182	7.2	0.0307648	yes
F52F10.2	chrV:998446-1689685	2.83928	7.2	0.0327078	yes
wrt-6	chrX:3480240-3483470	2.83303	7.1	0.00020684	yes
abu-12	chrX:450650-457418	2.82525	7.1	0.00020684	yes
nas-38	chrX:542110-810722	2.79509	6.9	0.045779	yes
ZK1248.20	chrII:5816626-5817232	2.7731	6.8	0.000392546	yes
fipr-11	chrV:9899562-9907472	2.73775	6.7	0.00020684	yes
Y38F1A.7	chrII:12996974-12997735	2.70901	6.5	0.00451046	yes
R02F11.1	chrV:4801133-4802396	2.67682	6.4	0.0143326	yes
col-139	chrV:4652895-4653944	2.67612	6.4	0.00020684	yes
F13H8.5	chrII:6252961-6255995	2.66329	6.3	0.00020684	yes
C56C10.4	chrII:6583044-6584336	2.65976	6.3	0.0395869	yes
nspe-1	chrII:12620582-12620798	2.63494	6.2	0.00020684	yes
F46C8.8	chrX:7551325-7554373	2.62531	6.2	0.00020684	yes
T12B5.14	chrIII:954861-955242	2.58821	6	0.00020684	yes
C42D4.13	chrIV:7187368-7188048	2.58347	6	0.0363322	yes
pme-4	chrIV:8712621-8715014	2.51429	5.7	0.00020684	yes
F48G7.5	chrV:622270-622909	2.4812	5.6	0.00751122	yes
T20D4.10	chrV:3400251-3400958	2.47649	5.6	0.00020684	yes
nspe-2	chrII:12619106-12619322	2.42281	5.4	0.0051516	yes
col-173	chrX:6875267-6877494	2.41717	5.3	0.00020684	yes
clec-258	chrV:19788673-19789251	2.39622	5.3	0.000392546	yes
col-129	chrIV:12108749-12110223	2.39089	5.2	0.00020684	yes
F33D11.1	chrI:5852047-5852877	2.38737	5.2	0.00590562	yes
K01A6.8	chrIV:11735355-11742122	2.37254	5.2	0.0102424	yes
ZK154.1	chrX:7777227-7782359	2.36267	5.1	0.0374666	yes
nlp-25	chrV:19607480-19608316	2.35564	5.1	0.000392546	yes
swt-5	chrV:9501377-9504417	2.35052	5.1	0.00020684	yes
F23F1.2	chrII:34268-35150	2.34081	5.1	0.0039904	yes
ssp-32	chrIV:9895396-9896029	2.3335	5	0.00590562	yes
lgc-21	chrX:14064364-14067915	2.33219	5	0.00020684	yes
C36E6.8	chrX:17438678-17439595	2.33206	5	0.00020684	yes
dhs-26	chrX:3360757-3362332	2.30653	4.9	0.00020684	yes
hhat-1	chrII:14675187-14684221	2.29035	4.9	0.00411742	yes
D1081.11	chrI:8472549-8473475	2.28336	4.9	0.0143326	yes
F46A9.2	chrI:9459295-9460511	2.27301	4.8	0.00020684	yes
bli-6	chrIV:6377095-6378097	2.26616	4.8	0.00020684	yes
fpn-1.3	chrV:3795150-3797707	2.25149	4.8	0.0139093	yes
B0205.13	chrI:10727810-10728711	2.24981	4.8	0.00020684	yes
abu-10	chrX:3798206-3799626	2.24905	4.8	0.00490131	yes
ora-1	chrIV:7977890-7978878	2.2489	4.8	0.00020684	yes
T07A5.1	chrIII:10303315-10306035	2.23744	4.7	0.00020684	yes
W04E12.4	chrV:19743634-19745691	2.23341	4.7	0.00020684	yes
clec-4	chrII:12578352-12580989	2.22239	4.7	0.00020684	yes
Y26D4A.12	chrI:13082668-13082897	2.22047	4.7	0.00823149	yes
T20D4.5	chrV:3413340-3415813	2.20029	4.6	0.00020684	yes
C31B8.4	chrV:2896634-2898415	2.19939	4.6	0.00020684	yes
C14A6.7	chrV:18167605-18168338	2.19793	4.6	0.0083552	yes
col-110	chrIV:4608285-4609650	2.19504	4.6	0.00020684	yes
C06G1.2	chrX:16621823-16622428	2.17921	4.5	0.0161976	yes
col-150	chrV:10293608-10294581	2.17884	4.5	0.00020684	yes
T08B6.9	chrIV:4890852-4894033	2.17461	4.5	0.00020684	yes
ZK1251.3	chrIV:9683646-9684456	2.17133	4.5	0.00020684	yes
F31A3.3	chrX:17533168-17533989	2.16599	4.5	0.00020684	yes
C18H7.7	chrIV:595760-596301	2.16322	4.5	0.00020684	yes
pqn-74	chrIV:13329758-13331349	2.15061	4.4	0.00020684	yes
Y39G8C.2	chrII:14095533-14097315	2.14386	4.4	0.00020684	yes
spp-19	chrV:6560210-6561475	2.13765	4.4	0.00165618	yes
T19A5.3	chrV:8939916-8944000	2.12329	4.4	0.00020684	yes
F26F12.5	chrV:5864262-5865132	2.11955	4.3	0.00020684	yes
C28H8.5	chrIII:5884261-5885730	2.11902	4.3	0.00541465	yes
ZK662.2	chrX:15696693-15697907	2.09816	4.3	0.00020684	yes
C29F5.3	chrII:6290620-6292493	2.0955	4.3	0.00020684	yes
tts-2	chrII:10201065-10202171	2.08247	4.2	0.00020684	yes
ZK1307.3	chrII:9652319-9652908	2.08171	4.2	0.00020684	yes
decr-1.1	chrII:2353342-2385600	2.07356	4.2	0.00020684	yes
bus-8	chrX:5493727-5495515	2.06945	4.2	0.00020684	yes
B0496.6	chrIV:7419140-7419960	2.06691	4.2	0.00020684	yes
C30G12.2	chrII:7290417-7291678	2.0655	4.2	0.00020684	yes
Y45F10D.6	chrIV:13796229-13797870	2.05527	4.2	0.00020684	yes
C17C3.9	chrII:5531380-5532237	2.05261	4.1	0.00332769	yes
col-89	chrIII:4748155-4749097	2.04054	4.1	0.00020684	yes
cpg-7	chrII:14108125-14109142	2.03905	4.1	0.00020684	yes
K12B6.11	chrV:6288939-6289474	2.03306	4.1	0.00319568	yes
C18A3.7	chrII:5729631-5730069	2.03008	4.1	0.00020684	yes
nspb-10	chrII:14587881-14588166	2.02853	4.1	0.0111533	yes
ttr-14	chrX:10787482-10789486	2.02351	4.1	0.00020684	yes
ptr-4	chrX:6060939-6065930	2.01008	4	0.00020684	yes
col-159	chrV:13198311-13199301	2.00823	4	0.00020684	yes
clec-17	chrI:12430047-12431442	2.00656	4	0.00020684	yes
ZK892.3	chrII:10001860-10003912	2.00563	4	0.00020684	yes
msp-63	chrII:5797044-5797428	2.00502	4	0.00438037	yes
B0034.4	chrII:5968109-5968943	1.98784	4	0.000567433	yes
C28D4.5	chrIV:9745591-9746788	1.98302	4	0.00020684	yes
K04H4.2	chrIII:9348101-9355261	1.98223	4	0.00020684	yes
ifp-1	chrX:9676033-9680108	1.98075	3.9	0.00020684	yes
F54B3.2	chrII:10268113-10269984	1.97817	3.9	0.00020684	yes
T01D1.8	chrII:191236-192039	1.96888	3.9	0.0192649	yes
F28E10.4	chrIV:4566010-4567317	1.96059	3.9	0.00020684	yes
F30A10.2	chrI:9479323-9480532	1.95619	3.9	0.0030614	yes
C47E12.12	chrIV:9972032-9972631	1.95417	3.9	0.00020684	yes
T20D4.11	chrV:3398689-3399386	1.95392	3.9	0.00020684	yes
abu-11	chrII:192591-194534	1.94958	3.9	0.00020684	yes
spe-10	chrV:10384324-10385661	1.94697	3.9	0.00020684	yes
C16E9.1	chrX:6940437-6943534	1.94531	3.9	0.00020684	yes
F27E5.7	chrII:10122818-10124831	1.94315	3.8	0.00020684	yes
C10A4.7	chrX:7413623-7415448	1.94281	3.8	0.00165618	yes
F27E5.3	chrII:10141397-10144133	1.93842	3.8	0.00020684	yes
C55C3.4	chrIV:5676200-5678041	1.9377	3.8	0.00020684	yes
C12D8.9	chrV:10242829-10243153	1.93465	3.8	0.00089629	yes
ZK783.6	chrIII:7648722-7649940	1.93072	3.8	0.000392546	yes
K08H10.6	chrV:9993707-9995859	1.9278	3.8	0.00020684	yes
C17C3.5	chrII:5551917-5552301	1.92404	3.8	0.0286678	yes
F01D5.1	chrII:13996900-13997497	1.92023	3.8	0.00020684	yes
T05B4.14	chrV:4108710-4109906	1.91767	3.8	0.00020684	yes
F53B7.7	chrV:10999117-10999610	1.91115	3.8	0.0311485	yes
dyf-3	chrIV:1956724-4526957	1.91028	3.8	0.0352749	yes
Y11D7A.9	chrIV:9254242-9256082	1.91024	3.8	0.00020684	yes
C49F8.3	chrX:13386155-13387474	1.90918	3.8	0.00020684	yes
acp-3	chrII:8435346-8437084	1.90367	3.7	0.00020684	yes
K08B5.1	chrX:16558370-16562236	1.90203	3.7	0.00020684	yes
nspd-9	chrIII:4830055-4830271	1.89203	3.7	0.000392546	yes
R13A5.10	chrIII:7582044-7582912	1.88456	3.7	0.00020684	yes
F36H12.3	chrIV:5268131-5277759	1.88404	3.7	0.00020684	yes
C06A8.6	chrII:7772562-7773813	1.88381	3.7	0.00020684	yes
F26A1.3	chrIII:4826950-4828885	1.88171	3.7	0.00020684	yes
C49C3.11	chrIV:17343769-17344722	1.87855	3.7	0.00020684	yes
Y43F8C.11	chrV:19670229-19671332	1.87808	3.7	0.00590562	yes
F10D11.4	chrI:8441595-8442327	1.87079	3.7	0.00020684	yes
Y69F12A.1	chrIII:7456883-7458456	1.86652	3.6	0.00020684	yes
W04E12.5	chrV:19746121-19748469	1.86264	3.6	0.00020684	yes
T20D4.7	chrV:3408866-3409422	1.8557	3.6	0.00020684	yes
lips-3	chrIII:4616773-4618740	1.85497	3.6	0.00020684	yes
T19H12.6	chrV:4874908-4879278	1.85252	3.6	0.00020684	yes
B0207.7	chrI:5945758-5947344	1.85179	3.6	0.00020684	yes
F37A8.1	chrIII:3928436-3929108	1.83997	3.6	0.00020684	yes
mpst-4	chrII:4862309-4863401	1.82761	3.5	0.00020684	yes
col-141	chrV:6829686-6830676	1.82249	3.5	0.00020684	yes
fkb-4	chrV:12785252-12786982	1.82094	3.5	0.00020684	yes
ZK662.6	chrX:15718633-15720251	1.81357	3.5	0.0265367	yes
F13E9.5	chrIV:10882950-10884259	1.80771	3.5	0.00020684	yes
F32D8.7	chrV:10898770-10900525	1.80659	3.5	0.00020684	yes
Y57G11C.52	chrIV:14853984-14854377	1.80533	3.5	0.00020684	yes
F36H12.9	chrIV:5257061-5258300	1.80187	3.5	0.00020684	yes
C07A4.3	chrX:10174971-10175723	1.80032	3.5	0.00020684	yes
C47E8.1	chrV:14666087-14667090	1.79279	3.5	0.00020684	yes
M02G9.4	chrII:10317251-10317527	1.78862	3.5	0.00020684	yes
F58B4.7	chrV:10922966-10923308	1.78725	3.5	0.000392546	yes
F41F3.8	chrV:4648817-4650385	1.78472	3.4	0.0373799	yes
F15D3.9	chrI:11558025-11558636	1.78109	3.4	0.0259312	yes
gst-6	chrII:4879910-4880980	1.77844	3.4	0.00020684	yes
C15H7.4	chrIII:9654324-9655775	1.77646	3.4	0.00020684	yes
nas-22	chrV:11474675-11477840	1.7738	3.4	0.00020684	yes
hrg-5	chrIV:11028473-11029065	1.77369	3.4	0.0316587	yes
ins-35	chrV:20375508-20376178	1.77357	3.4	0.00411742	yes
C25F6.7	chrX:5445130-5447557	1.7706	3.4	0.00020684	yes
Y54E2A.9	chrII:14785158-14785919	1.77031	3.4	0.00020684	yes
ugt-3	chrV:12798309-12800176	1.76734	3.4	0.00020684	yes
JC8.16	chrIV:13259166-13261552	1.76687	3.4	0.000567433	yes
clec-238	chrV:16952102-16953324	1.75609	3.4	0.00332769	yes
F25H5.7	chrI:9155554-9157404	1.75349	3.4	0.00020684	yes
C05E7.1	chrX:12941481-12943477	1.75308	3.4	0.00020684	yes
F10G8.1	chrI:10019695-10021025	1.75296	3.4	0.00020684	yes
K06A1.2	chrII:6444610-6446102	1.75161	3.4	0.00020684	yes
C36C5.5	chrV:3150485-3202885	1.74538	3.4	0.000734831	yes
F55G7.4	chrX:11928038-11929304	1.74319	3.3	0.00020684	yes
F35F10.13	chrV:3318204-3319059	1.73728	3.3	0.00020684	yes
H06A10.1	chrX:13507641-13509909	1.73654	3.3	0.00020684	yes
zig-2	chrX:12340500-12341315	1.72742	3.3	0.00020684	yes
EGAP4.1	chrX:8726944-8727334	1.72405	3.3	0.0266351	yes
C48B4.12	chrIII:9597274-9598194	1.7238	3.3	0.00105168	yes
F01D5.2	chrII:13998422-13998875	1.7187	3.3	0.00020684	yes
F21A3.4	chrV:15536646-15537967	1.71524	3.3	0.000567433	yes
F07D3.3	chrV:9460661-9462612	1.71129	3.3	0.00870443	yes
scrm-7	chrV:14778394-14779699	1.70652	3.3	0.00150761	yes
F49D11.14	chrI:10936364-10936698	1.70585	3.3	0.00679208	yes
R102.3	chrIV:10690473-10691649	1.70533	3.3	0.000392546	yes
F40H6.1	chrIII:6057068-6058340	1.70451	3.3	0.00020684	yes
Y1A5A.1	chrIII:3985653-3986789	1.70248	3.3	0.00020684	yes
str-180	chrV:6667382-6668824	1.70192	3.3	0.00020684	yes
Y95B8A.2	chrI:938627-941411	1.69723	3.2	0.00020684	yes
R102.8	chrIV:10689595-10690289	1.69633	3.2	0.00020684	yes
ZK973.4	chrI:4363415-4364037	1.69616	3.2	0.000567433	yes
F58A6.5	chrII:5146987-5148406	1.69579	3.2	0.00020684	yes
linc-25	chrV:18724719-18725868	1.69424	3.2	0.0201282	yes
C06A5.2	chrI:6004709-6007561	1.69422	3.2	0.00020684	yes
Y73F8A.15	chrIV:15321588-15322148	1.69349	3.2	0.00020684	yes
F02D8.5	chrV:14971433-14972010	1.69197	3.2	0.00020684	yes
W01D2.3	chrII:14800841-14804175	1.68797	3.2	0.00020684	yes
C54D10.9	chrV:12447479-12448642	1.68027	3.2	0.000734831	yes
C08E3.13	chrII:1632033-1632317	1.67877	3.2	0.00020684	yes
hot-7	chrII:14211363-14213027	1.67875	3.2	0.00105168	yes
C43G2.3	chrIV:6578276-6579349	1.67777	3.2	0.00020684	yes
F01D5.5	chrII:14001671-14002217	1.67693	3.2	0.00020684	yes
C33C12.4	chrII:2165494-2170217	1.67564	3.2	0.0161976	yes
ZK84.1	chrII:6020627-6023195	1.6745	3.2	0.00020684	yes
Y97E10C.1	chrV:7728927-7729403	1.67131	3.2	0.0163069	yes
F21C10.13	chrV:9122294-9123238	1.67101	3.2	0.00451046	yes
K03B4.6	chrV:4675623-4676131	1.671	3.2	0.0153108	yes
dylt-3	chrII:8181333-8182257	1.67043	3.2	0.00020684	yes
ZC477.2	chrIV:7108209-7109880	1.66991	3.2	0.00020684	yes
ZK39.10	chrI:11160039-11162558	1.668	3.2	0.00020684	yes
kin-24	chrIV:9839088-9840956	1.6598	3.2	0.00020684	yes
btb-2	chrII:6401972-6402976	1.65382	3.1	0.00020684	yes
C34F11.1	chrII:5212982-5213886	1.65375	3.1	0.00020684	yes
R105.1	chrIV:4610892-4638087	1.65354	3.1	0.00020684	yes
F38A5.6	chrIV:6596150-6597335	1.65161	3.1	0.00020684	yes
ZK418.2	chrIII:7091242-7093268	1.65132	3.1	0.00020684	yes
R13A1.3	chrIV:7204162-7205247	1.65097	3.1	0.00020684	yes
C17B7.4	chrV:3339344-3340028	1.64809	3.1	0.00020684	yes
K11C4.1	chrV:6897006-6898438	1.6476	3.1	0.00020684	yes
C50F2.5	chrI:3895826-3897353	1.64233	3.1	0.00020684	yes
Y69E1A.8	chrIV:10966648-10968090	1.63968	3.1	0.00020684	yes
C14A4.13	chrII:10618411-10620404	1.63837	3.1	0.00020684	yes
W07A12.8	chrII:9163385-9165642	1.63684	3.1	0.00020684	yes
F55B11.5	chrIV:14427667-14428404	1.63492	3.1	0.00020684	yes
F26A3.5	chrI:7667724-7669793	1.63395	3.1	0.00020684	yes
M05D6.9	chrII:8487895-8508914	1.6307	3.1	0.0442028	yes
npax-3	chrIV:10826007-10828001	1.63039	3.1	0.000567433	yes
C27D6.11	chrII:5159772-5161120	1.62801	3.1	0.00020684	yes
ZK816.1	chrX:3359063-3360335	1.62789	3.1	0.00490131	yes
B0024.4	chrV:10297406-10298813	1.62524	3.1	0.00020684	yes
Y81G3A.6	chrII:13081724-13082228	1.6233	3.1	0.0370143	yes
ets-10	chrX:4284215-4284845	1.6195	3.1	0.00812618	yes
F13H8.12	chrII:6262516-6263263	1.61478	3.1	0.00020684	yes
mpz-4	chrIV:4825511-4827257	1.61311	3.1	0.00020684	yes
B0207.11	chrI:5963034-5964128	1.61275	3.1	0.00020684	yes
col-113	chrIV:7150681-7152478	1.61169	3.1	0.00020684	yes
D1054.9	chrV:10785931-10789974	1.61115	3.1	0.00690619	yes
col-10	chrV:9164332-9165267	1.61101	3.1	0.00020684	yes
Y18H1A.10	chrI:683941-686578	1.61013	3.1	0.00020684	yes
phat-4	chrV:4129922-4130782	1.60784	3	0.00020684	yes
ZK84.5	chrII:6016229-6016484	1.60685	3	0.00020684	yes
R01H2.2	chrIII:7056517-7058436	1.60356	3	0.00020684	yes
Y37F4.1	chrI:10859540-10860762	1.60179	3	0.00020684	yes
dlc-6	chrI:10323606-10324118	1.601	3	0.00020684	yes
F19B6.3	chrIV:12327337-12328489	1.59945	3	0.00020684	yes
C10C6.3	chrIV:11463586-11465167	1.59873	3	0.00020684	yes
M04B2.7	chrIV:11530719-11548564	1.59815	3	0.00020684	yes
Y47G6A.26	chrI:3618950-3619639	1.59586	3	0.00020684	yes
Y43C5B.2	chrIV:10351423-10352261	1.59389	3	0.00020684	yes
B0403.5	chrX:7057763-7061024	1.59221	3	0.00020684	yes
fbxa-196	chrV:6448690-6450163	1.59205	3	0.00020684	yes
M195.2	chrII:8360737-8363036	1.58994	3	0.0173834	yes
C50D2.1	chrII:111686-114374	1.58987	3	0.00020684	yes
Y59H11AR.10	chrIV:8603241-8603661	1.58954	3	0.0323151	yes
dhs-20	chrV:11602348-11604189	1.58874	3	0.00020684	yes
K06B4.15	chrV:15670479-15671765	1.58835	3	0.00020684	yes
T28H11.7	chrIV:5015311-5016200	1.5881	3	0.00020684	yes
Y18D10A.21	chrI:12929386-12931058	1.58566	3	0.00020684	yes
C01G12.13	chrII:14576881-14577953	1.58155	3	0.00020684	yes
T25B9.5	chrIV:10752409-10754683	1.58044	3	0.00020684	yes
col-144	chrV:9159671-9160604	1.57967	3	0.00020684	yes
T09B4.6	chrI:6158213-6159124	1.57723	3	0.00541465	yes
Y116F11B.8	chrV:19855142-19867952	1.57709	3	0.00020684	yes
F08H9.15	chrV:14469225-14472290	1.57669	3	0.0201282	yes
C23G10.6	chrIII:6192128-6194492	1.57573	3	0.00020684	yes
rnh-1.1	chrII:7525717-7528128	1.57541	3	0.00020684	yes
col-38	chrII:8568026-8569018	1.57461	3	0.00020684	yes
fipr-1	chrV:12358685-12363405	1.57303	3	0.00020684	yes
C55C3.8	chrIV:5691054-5694635	1.57106	3	0.0013556	yes
B0563.5	chrX:9146116-9147421	1.5688	3	0.00020684	yes
Y41E3.19	chrIV:15056168-15057844	1.5685	3	0.00020684	yes
F33D11.7	chrI:5850082-5851831	1.56822	3	0.00020684	yes
snb-7	chrIII:8203019-8205043	1.5675	3	0.0183067	yes
B0280.11	chrIII:7136479-7138184	1.56661	3	0.00020684	yes
Y59H11AM.4	chrIV:8569179-8569968	1.56615	3	0.00020684	yes
F35H8.1	chrII:9552602-9553192	1.56608	3	0.00020684	yes
ZK688.10	chrIII:7895756-7896914	1.56327	3	0.00020684	yes
comp-1	chrI:6429609-6431527	1.56315	3	0.00020684	yes
F44D12.6	chrIV:10033341-10034783	1.56217	3	0.00020684	yes
K10H10.7	chrII:14507109-14507556	1.561	3	0.00020684	yes
Y53C12A.8	chrII:9698322-9700339	1.56	2.9	0.00666267	yes
T11F8.4	chrIV:5474168-5476506	1.55805	2.9	0.00020684	yes
B0252.5	chrII:6917006-6918878	1.55472	2.9	0.00020684	yes
C14A4.8	chrII:10597114-10598013	1.55419	2.9	0.00020684	yes
C47E12.11	chrIV:9969875-9971179	1.55148	2.9	0.00020684	yes
F52F12.8	chrI:9923652-9924238	1.55077	2.9	0.00020684	yes
tag-314	chrV:10426609-10428671	1.55074	2.9	0.00020684	yes
C47A4.3	chrIV:13741017-13742241	1.55045	2.9	0.00020684	yes
C50F4.10	chrV:9530025-9531476	1.54761	2.9	0.00020684	yes
F42G8.8	chrIV:8119186-8121323	1.54665	2.9	0.00020684	yes
C56C10.6	chrII:6579669-6581229	1.54597	2.9	0.00020684	yes
F44D12.8	chrIV:10023315-10025205	1.54563	2.9	0.00020684	yes
B0218.5	chrIV:8155239-8156433	1.54495	2.9	0.00020684	yes
ZK484.7	chrI:6095132-6096518	1.54224	2.9	0.00020684	yes
C08H9.15	chrII:9881162-9882292	1.54168	2.9	0.00020684	yes
F52H3.6	chrII:10026590-10027804	1.54135	2.9	0.00020684	yes
C15A11.2	chrI:7388106-7388713	1.54	2.9	0.00020684	yes
C27B7.6	chrIV:8903233-8906141	1.53788	2.9	0.00020684	yes
F35H8.4	chrII:9559473-9559880	1.53757	2.9	0.00020684	yes
ZC477.7	chrIV:7110482-7111322	1.53515	2.9	0.00020684	yes
abt-1	chrIV:10206208-10214889	1.53445	2.9	0.00020684	yes
K01H12.4	chrIV:9713202-9714783	1.53387	2.9	0.00020684	yes
ttr-9	chrIV:9505597-9506309	1.53306	2.9	0.00020684	yes
mps-3	chrI:760951-761839	1.53248	2.9	0.00020684	yes
F10G8.2	chrI:10021691-10022753	1.53222	2.9	0.000392546	yes
C03G6.5	chrV:7365235-7365973	1.53052	2.9	0.00020684	yes
C35A5.4	chrV:10497061-10499301	1.52868	2.9	0.00020684	yes
F41G3.21	chrII:6752408-6752871	1.52736	2.9	0.00020684	yes
his-70	chrIII:4059689-4060094	1.52715	2.9	0.00020684	yes
F55B11.7	chrIV:14419683-14421916	1.52663	2.9	0.00020684	yes
F39H12.2	chrX:830515-833497	1.52607	2.9	0.00020684	yes
C45B11.8	chrV:11040811-11041353	1.5253	2.9	0.000567433	yes
F55F8.7	chrI:5659499-5661215	1.52518	2.9	0.00020684	yes
wht-5	chrIV:12337623-12340395	1.52466	2.9	0.00020684	yes
F16C3.4	chrI:10158995-10159949	1.52109	2.9	0.00020684	yes
C55A6.11	chrV:11520613-11521516	1.51941	2.9	0.00020684	yes
ZK856.18	chrV:10184724-10185963	1.51917	2.9	0.00020684	yes
F53B2.5	chrIV:12528540-12531118	1.51822	2.9	0.00020684	yes
F38H4.6	chrIV:11847011-11847734	1.51604	2.9	0.00020684	yes
F41G3.5	chrII:6746717-6748545	1.51453	2.9	0.00020684	yes
Y47D7A.7	chrV:4419439-4419853	1.51338	2.9	0.00020684	yes
Y18H1A.9	chrI:748486-756928	1.51133	2.9	0.00020684	yes
npr-2	chrIV:9569043-9580035	1.51127	2.9	0.00020684	yes
C41G7.6	chrI:9522569-9532823	1.50943	2.8	0.00020684	yes
C18E9.8	chrII:8985957-8987959	1.50933	2.8	0.00020684	yes
spe-11	chrI:5330645-5332160	1.5072	2.8	0.00020684	yes
C06G1.1	chrX:16633294-16637139	1.50662	2.8	0.00020684	yes
cnp-2	chrII:12760750-12767079	1.50658	2.8	0.00020684	yes
B0207.1	chrI:5965063-5967197	1.50475	2.8	0.00020684	yes
C32D5.4	chrII:6321365-6323047	1.50383	2.8	0.00020684	yes
C31H1.5	chrIV:5794981-5796751	1.50363	2.8	0.00020684	yes
pepm-1	chrV:14329150-14330001	1.50221	2.8	0.00020684	yes
Y44A6D.5	chrV:20801192-20802911	1.50185	2.8	0.00020684	yes
ZC376.8	chrV:14175576-14182915	1.50059	2.8	0.0146417	yes
D2023.1	chrV:11789568-11800231	1.50036	2.8	0.00020684	yes
C31H1.1	chrIV:5797509-5800146	1.49843	2.8	0.00020684	yes
snf-2	chrI:8871943-8875227	1.49656	2.8	0.00020684	yes
F21C3.7	chrI:7278799-7279621	1.49634	2.8	0.00020684	yes
R07B1.13	chrX:9869797-9870303	1.49594	2.8	0.00578584	yes
C55B7.10	chrI:6502345-6503857	1.49584	2.8	0.00020684	yes
W03G11.2	chrX:12106425-12108500	1.49506	2.8	0.00020684	yes
gska-3	chrI:8749661-8751291	1.49497	2.8	0.00020684	yes
cdr-2	chrV:12414664-12415685	1.49437	2.8	0.00020684	yes
Y57G11C.41	chrIV:14705619-14706315	1.49311	2.8	0.00020684	yes
fbxa-202	chrV:6327228-6328810	1.49295	2.8	0.00020684	yes
dlhd-1	chrII:1169846-1172091	1.49148	2.8	0.00020684	yes
K07H8.5	chrIV:8271056-8272459	1.49143	2.8	0.00020684	yes
D1081.12	chrI:8474101-8474726	1.4898	2.8	0.00020684	yes
msp-57	chrIV:5062569-5062953	1.4892	2.8	0.00020684	yes
F44B9.10	chrIII:8031437-8033466	1.48891	2.8	0.0109222	yes
irld-8	chrIV:8115798-8118431	1.48537	2.8	0.00020684	yes
H08M01.1	chrIV:13827875-13844884	1.48333	2.8	0.0103525	yes
kin-26	chrIV:7875739-7877790	1.48161	2.8	0.00020684	yes
F36H12.4	chrIV:5268131-5277759	1.48088	2.8	0.0360567	yes
K09G1.2	chrV:9590701-9591181	1.47964	2.8	0.00020684	yes
F02E9.3	chrI:8404540-8405949	1.47946	2.8	0.00020684	yes
acs-18	chrIV:10310775-10313584	1.47885	2.8	0.00020684	yes
H12D21.5	chrV:14894100-14894783	1.47804	2.8	0.00020684	yes
C15H11.1	chrV:14393842-14394429	1.47757	2.8	0.00020684	yes
M7.7	chrIV:11086169-11092527	1.47656	2.8	0.00020684	yes
C33G8.2	chrV:7009964-7012226	1.47213	2.8	0.00020684	yes
R02F2.5	chrIII:5479364-5480239	1.4712	2.8	0.0267421	yes
K07F5.6	chrIV:9845008-9846621	1.47118	2.8	0.00020684	yes
T27A10.2	chrX:3585943-3586579	1.47053	2.8	0.0182043	yes
gur-4	chrII:14104697-14107942	1.46968	2.8	0.00020684	yes
C28D4.4	chrIV:9743768-9744964	1.46877	2.8	0.00020684	yes
nspd-1	chrI:6097580-6097793	1.4686	2.8	0.00020684	yes
Y75B12B.3	chrV:15185908-15186243	1.46759	2.8	0.00020684	yes
Y59E9AL.6	chrIV:5224950-5225700	1.46683	2.8	0.00020684	yes
Y57G11C.23	chrIV:14855298-14861706	1.466	2.8	0.00020684	yes
R02D5.10	chrV:14482284-14482743	1.46583	2.8	0.00251258	yes
F58E6.5	chrV:9753455-9754484	1.46574	2.8	0.00020684	yes
C01G5.3	chrIV:6536223-6537514	1.46555	2.8	0.00020684	yes
R08A2.2	chrV:14714230-14715664	1.46546	2.8	0.00020684	yes
acdh-6	chrIII:8561104-8562892	1.46395	2.8	0.00020684	yes
fbxa-141	chrX:14511235-14514027	1.46373	2.8	0.00020684	yes
T08G11.2	chrI:8919382-8920459	1.46237	2.8	0.00020684	yes
F33D11.8	chrI:5854347-5855024	1.46216	2.8	0.00714733	yes
nspd-2	chrIV:9844039-9844252	1.46039	2.8	0.00020684	yes
C24D10.2	chrIV:5163733-5164252	1.45905	2.7	0.00020684	yes
C16D2.1	chrII:9132152-9134444	1.45902	2.7	0.00020684	yes
acbp-7	chrIII:4837698-4840988	1.45829	2.7	0.00020684	yes
C50F7.3	chrIV:7732359-7734165	1.45804	2.7	0.00020684	yes
C28C12.11	chrIV:8474113-8475215	1.45759	2.7	0.00020684	yes
F26E4.5	chrI:9768935-9770980	1.4546	2.7	0.00020684	yes
T09B4.3	chrI:6176381-6178011	1.4542	2.7	0.00020684	yes
ssp-36	chrIV:9765685-9766317	1.45351	2.7	0.00502486	yes
R11E3.1	chrIV:4789764-4791931	1.45347	2.7	0.00020684	yes
F26G1.5	chrII:4770673-4771377	1.4534	2.7	0.00020684	yes
K08F4.5	chrIV:10135045-10135842	1.45041	2.7	0.00020684	yes
C54F6.12	chrV:7536899-7537890	1.45021	2.7	0.0026542	yes
T23G11.1	chrI:7701412-7701965	1.45017	2.7	0.00020684	yes
ZK970.8	chrII:10309576-10310008	1.44592	2.7	0.00020684	yes
F54H12.8	chrIII:7966576-7969110	1.44483	2.7	0.00020684	yes
F58H1.6	chrV:11942941-11944552	1.44474	2.7	0.00020684	yes
ZK673.6	chrII:10462882-10464259	1.44402	2.7	0.00020684	yes
T03F1.11	chrI:3853855-3854158	1.44288	2.7	0.00020684	yes
nlp-30	chrV:3982366-3982624	1.44258	2.7	0.00020684	yes
E03H12.7	chrIV:4987748-4988537	1.44069	2.7	0.00020684	yes
irg-1	chrV:3523590-3524572	1.4404	2.7	0.00020684	yes
nspd-7	chrIV:10268952-10269165	1.44027	2.7	0.00020684	yes
C30G7.3	chrV:14942157-14945588	1.44006	2.7	0.00020684	yes
F32H5.3	chrV:13359408-13359751	1.43948	2.7	0.00020684	yes
spe-38	chrI:10964510-10966306	1.43854	2.7	0.0030614	yes
ugt-30	chrV:15121829-15125171	1.43792	2.7	0.00020684	yes
Y116A8C.23	chrIV:17053637-17055438	1.43705	2.7	0.00020684	yes
C25F9.6	chrV:19404969-19405282	1.43605	2.7	0.00089629	yes
H14A12.5	chrIII:7467529-7468024	1.43592	2.7	0.00020684	yes
nkat-1	chrX:14138030-14140001	1.43584	2.7	0.00020684	yes
elo-7	chrIV:9529969-9531210	1.4355	2.7	0.00020684	yes
asp-8	chrV:3024216-3027884	1.43545	2.7	0.00020684	yes
htas-1	chrIV:9682998-9683504	1.43539	2.7	0.00020684	yes
msp-53	chrIV:5064669-5065053	1.4333	2.7	0.00020684	yes
F35C11.2	chrII:8244215-8246286	1.43296	2.7	0.00020684	yes
C17G10.3	chrII:5583118-5584676	1.4314	2.7	0.00020684	yes
M28.9	chrII:10639723-10643477	1.42911	2.7	0.00020684	yes
ZK596.2	chrIV:10908130-10909218	1.42898	2.7	0.00020684	yes
R05A10.4	chrIV:14172475-14173083	1.42748	2.7	0.00150761	yes
C24D10.1	chrIV:5166368-5168357	1.42683	2.7	0.00020684	yes
msp-49	chrII:5194354-5194738	1.42667	2.7	0.00020684	yes
alg-4	chrIII:9887212-9891243	1.42636	2.7	0.00020684	yes
C02F5.5	chrIII:8236140-8236786	1.42629	2.7	0.00020684	yes
F43G9.8	chrI:8617393-8618883	1.42378	2.7	0.00020684	yes
spe-17	chrIV:12013470-12013991	1.42361	2.7	0.00020684	yes
R07B1.8	chrX:9870827-9872541	1.42277	2.7	0.00020684	yes
hdl-1	chrIV:11946082-11949741	1.42204	2.7	0.00020684	yes
B0379.2	chrI:10070911-10071725	1.42189	2.7	0.00020684	yes
K08F9.3	chrV:15140529-15143733	1.42156	2.7	0.00020684	yes
ZK354.3	chrIV:5310225-5311395	1.42105	2.7	0.00020684	yes
K09C6.7	chrV:835803-839074	1.42067	2.7	0.00020684	yes
ZC434.9	chrI:10356301-10360592	1.4202	2.7	0.00020684	yes
msd-4	chrIII:4868377-4868707	1.41627	2.7	0.00020684	yes
F09C12.8	chrII:5112762-5114117	1.41586	2.7	0.00020684	yes
sss-2	chrV:14346342-14346952	1.41198	2.7	0.00020684	yes
Y46G5A.22	chrII:12816870-12818478	1.41193	2.7	0.00020684	yes
T02B11.9	chrV:876292-877167	1.4101	2.7	0.00020684	yes
F53F4.18	chrV:13590142-13590735	1.40967	2.7	0.00020684	yes
ZK622.1	chrII:5293936-5295577	1.40937	2.7	0.00020684	yes
C18H7.4	chrIV:593476-595167	1.40924	2.7	0.00020684	yes
F31E8.5	chrII:6805021-6807166	1.40894	2.7	0.00020684	yes
C54D10.4	chrV:12419481-12420898	1.40825	2.7	0.00020684	yes
irld-14	chrV:14996573-14998097	1.40798	2.7	0.00020684	yes
F57A8.6	chrV:10071919-10073868	1.4076	2.7	0.00020684	yes
ZK616.61	chrIV:5405688-5407325	1.40715	2.7	0.00020684	yes
C25G4.8	chrIV:12459795-12463389	1.40714	2.7	0.00020684	yes
T09A12.1	chrIV:8244495-8246457	1.4071	2.7	0.00020684	yes
Y119C1B.1	chrI:4554150-4555201	1.40686	2.7	0.00020684	yes
ent-3	chrV:14232305-14235987	1.40577	2.6	0.00020684	yes
gcsh-1	chrX:14514121-14515001	1.40493	2.6	0.00020684	yes
C54D10.10	chrV:12448683-12449978	1.40385	2.6	0.00020684	yes
F55B11.1	chrIV:14401156-14412859	1.4038	2.6	0.00020684	yes
F02A9.1	chrIII:9075882-9077722	1.40232	2.6	0.00020684	yes
F36H1.3	chrIV:11050194-11052409	1.40174	2.6	0.00020684	yes
C06A6.7	chrIV:7837360-7838481	1.40128	2.6	0.00020684	yes
C17H12.3	chrIV:6793948-6795168	1.40128	2.6	0.00020684	yes
C04E6.5	chrV:5902230-5904814	1.40091	2.6	0.00020684	yes
C49F5.8	chrX:11960076-11960914	1.40088	2.6	0.000392546	yes
C01G6.9	chrII:9294044-9295693	1.39953	2.6	0.00020684	yes
Y53C10A.15	chrI:11971247-11971788	1.39929	2.6	0.036927	yes
F59A6.4	chrII:5005130-5008005	1.39833	2.6	0.00020684	yes
F54F7.8	chrX:11853766-11854928	1.3979	2.6	0.00020684	yes
F57F4.1	chrV:6390483-6392454	1.39742	2.6	0.00020684	yes
kin-5	chrIV:9967083-9969044	1.39691	2.6	0.00020684	yes
W01B6.5	chrIV:10076303-10078628	1.39645	2.6	0.00020684	yes
C08F8.6	chrIV:11162764-11164267	1.39511	2.6	0.00020684	yes
F48F5.6	chrV:20448350-20453153	1.39479	2.6	0.00020684	yes
F32B6.4	chrIV:9890650-9891967	1.3944	2.6	0.00020684	yes
C09D4.3	chrI:5488398-5490412	1.39412	2.6	0.00020684	yes
F53A9.1	chrX:8711542-8711776	1.39368	2.6	0.00020684	yes
F30A10.12	chrI:9481753-9482227	1.39282	2.6	0.00020684	yes
ZK945.6	chrII:10106051-10106843	1.39281	2.6	0.00020684	yes
dct-9	chrI:2233779-2234848	1.39136	2.6	0.00020684	yes
F10D11.3	chrI:8439749-8440464	1.39111	2.6	0.00020684	yes
K09H11.11	chrV:5754653-5755542	1.3907	2.6	0.0298491	yes
nspd-4	chrII:4842603-4842819	1.38683	2.6	0.00020684	yes
C28A5.6	chrIII:4423766-4429471	1.38639	2.6	0.00020684	yes
T26H5.10	chrV:15443382-15443758	1.38503	2.6	0.0141317	yes
rmd-6	chrIV:5068915-5069747	1.38468	2.6	0.00020684	yes
linc-36	chrIV:5380399-5381209	1.38465	2.6	0.00385395	yes
F36A2.14	chrI:8824424-8825468	1.38319	2.6	0.00020684	yes
nspd-6	chrIV:5165502-5165718	1.38282	2.6	0.00105168	yes
F21D9.2	chrV:19258548-19262403	1.38222	2.6	0.00020684	yes
ZK512.10	chrIII:9130811-9131231	1.38112	2.6	0.00020684	yes
W06F12.3	chrIII:13734969-13736391	1.38038	2.6	0.00020684	yes
nkb-2	chrIV:10590936-10592958	1.37902	2.6	0.00020684	yes
C04G2.2	chrIV:10090712-10092314	1.37786	2.6	0.00020684	yes
tkr-3	chrIV:5113018-5122011	1.37654	2.6	0.00020684	yes
msd-2	chrIV:10029061-10029391	1.37586	2.6	0.00020684	yes
B0244.9	chrIII:5730122-5730946	1.37544	2.6	0.00020684	yes
W03F11.4	chrI:2235642-2241073	1.37527	2.6	0.00020684	yes
F38A6.4	chrV:20773849-20775302	1.37474	2.6	0.00020684	yes
F07A5.2	chrI:7352504-7353642	1.37459	2.6	0.00020684	yes
gst-2	chrIV:10140398-10141491	1.37325	2.6	0.00209241	yes
F01G10.5	chrIV:10228077-10230903	1.37253	2.6	0.00020684	yes
F23B12.1	chrV:14429181-14430485	1.37249	2.6	0.00020684	yes
C53D6.10	chrIV:9033619-9034191	1.37203	2.6	0.00020684	yes
ZK84.2	chrII:6014480-6015791	1.37196	2.6	0.00020684	yes
ZK930.4	chrII:11906520-11908508	1.37132	2.6	0.00020684	yes
F54D1.1	chrIV:11261874-11262987	1.36906	2.6	0.00020684	yes
decr-1.3	chrII:8172223-8173487	1.36876	2.6	0.00020684	yes
F49E12.8	chrII:8392552-8394151	1.36855	2.6	0.00020684	yes
C54D10.13	chrV:12431370-12432171	1.36791	2.6	0.00020684	yes
F47B3.4	chrI:3961039-3962202	1.36685	2.6	0.00020684	yes
C06A1.3	chrII:10572254-10573956	1.36601	2.6	0.00020684	yes
T06C10.3	chrIV:7870852-7873022	1.36506	2.6	0.00020684	yes
F59E11.2	chrV:9001526-9003072	1.36468	2.6	0.00020684	yes
F46F5.6	chrII:814523-814844	1.36446	2.6	0.000392546	yes
F36D1.4	chrI:11271699-11272338	1.3627	2.6	0.00020684	yes
F44F4.10	chrII:10915874-10917157	1.36172	2.6	0.00020684	yes
T21E3.2	chrI:3930832-3931547	1.35977	2.6	0.00180437	yes
C01G6.2	chrII:9267478-9268236	1.35928	2.6	0.00020684	yes
F02A9.7	chrIII:9074877-9075547	1.35853	2.6	0.0423863	yes
Y39B6A.30	chrV:19014607-19019972	1.35849	2.6	0.00020684	yes
T08B6.4	chrIV:4906055-4908450	1.35844	2.6	0.00020684	yes
F20H11.4	chrIII:6608659-6610278	1.357	2.6	0.00020684	yes
snb-6	chrII:8859087-8859559	1.3556	2.6	0.00020684	yes
F33D11.2	chrI:5847613-5849394	1.35549	2.6	0.00020684	yes
ZK484.5	chrI:6087431-6087731	1.35533	2.6	0.00020684	yes
ZK1248.5	chrII:5810558-5811704	1.35526	2.6	0.00020684	yes
C04E12.2	chrV:3369159-3369835	1.35499	2.6	0.00020684	yes
C36F7.5	chrI:9574794-9576016	1.35403	2.6	0.00020684	yes
F27C8.5	chrIV:9589854-9592449	1.35359	2.6	0.00020684	yes
nas-33	chrX:6451773-6455097	1.35239	2.6	0.00020684	yes
C08B6.3	chrV:10110010-10112262	1.35189	2.6	0.00020684	yes
F40F12.3	chrIII:9918555-9920775	1.34989	2.5	0.00020684	yes
ttr-56	chrI:6146677-6147070	1.3486	2.5	0.0183067	yes
C06G1.6	chrX:16652031-16654410	1.348	2.5	0.00020684	yes
Y73F8A.14	chrIV:15318561-15319004	1.34762	2.5	0.00020684	yes
T23B7.3	chrII:4850207-4851296	1.34656	2.5	0.00089629	yes
AH6.3	chrII:9519087-9520104	1.34549	2.5	0.00020684	yes
mab-7	chrX:892468-897942	1.34469	2.5	0.00020684	yes
F55H12.5	chrI:8870099-8871469	1.34446	2.5	0.00020684	yes
F07G6.10	chrX:1737917-1739098	1.34382	2.5	0.00020684	yes
Y43F8A.2	chrV:19371631-19376163	1.34343	2.5	0.00020684	yes
unc-4	chrII:9897800-9900198	1.34329	2.5	0.00020684	yes
R10D12.10	chrV:13956182-13958309	1.34275	2.5	0.00020684	yes
F47B3.7	chrI:3968166-3969944	1.34176	2.5	0.00020684	yes
C29F3.7	chrV:15354998-15357494	1.34131	2.5	0.00020684	yes
T05C12.1	chrII:8173652-8174775	1.33999	2.5	0.00020684	yes
C08F11.10	chrIV:13648044-13649186	1.33903	2.5	0.00020684	yes
C18G1.9	chrV:4767906-4769681	1.33876	2.5	0.00020684	yes
T22B3.3	chrIV:11703204-11703762	1.33832	2.5	0.00020684	yes
F58D2.2	chrIV:13189132-13193225	1.33829	2.5	0.00020684	yes
Y34B4A.10	chrX:5249907-5252598	1.33829	2.5	0.00020684	yes
B0244.10	chrIII:5733950-5737253	1.33781	2.5	0.00020684	yes
Y106G6D.3	chrI:10112170-10114188	1.33766	2.5	0.00020684	yes
Y67A6A.1	chrI:9829817-9830253	1.3368	2.5	0.00020684	yes
E03H12.5	chrIV:4977087-4977987	1.33608	2.5	0.00020684	yes
T01B6.1	chrX:2335804-2348570	1.33495	2.5	0.00020684	yes
F35F10.6	chrV:3288073-3289282	1.33416	2.5	0.00020684	yes
C35E7.10	chrI:10810690-10812762	1.33414	2.5	0.00020684	yes
F58G6.3	chrIV:9653528-9654154	1.33288	2.5	0.00020684	yes
ZC328.2	chrI:6386377-6390941	1.33233	2.5	0.00020684	yes
Y39G8B.9	chrII:13981301-13981676	1.33152	2.5	0.00020684	yes
C04F12.16	chrI:9704950-9705252	1.33134	2.5	0.0103525	yes
dhs-15	chrV:2768416-2769751	1.33065	2.5	0.000392546	yes
F25D1.5	chrV:10545804-10546728	1.32972	2.5	0.00020684	yes
F46C5.2	chrII:8828212-8829172	1.32931	2.5	0.00020684	yes
Y71G12B.33	chrI:1657633-1663323	1.32923	2.5	0.0235212	yes
T10E9.6	chrI:6529218-6530055	1.32848	2.5	0.00120503	yes
Y75B8A.23	chrIII:12250576-12250889	1.3281	2.5	0.00020684	yes
kel-10	chrIII:10098535-10101360	1.32775	2.5	0.00020684	yes
C15H7.3	chrIII:9650369-9651679	1.32677	2.5	0.00020684	yes
F42A9.3	chrIV:8617271-8618140	1.32653	2.5	0.00020684	yes
T09F5.10	chrV:15180082-15181768	1.326	2.5	0.00020684	yes
C04G2.5	chrIV:10094230-10095204	1.32399	2.5	0.00020684	yes
F58G6.7	chrIV:9654333-9655278	1.32396	2.5	0.00020684	yes
F11G11.14	chrII:4863707-4865736	1.32366	2.5	0.00020684	yes
C28D4.7	chrIV:9741877-9743093	1.32352	2.5	0.00020684	yes
F26A1.4	chrIII:4818131-4818986	1.32295	2.5	0.0103525	yes
decr-1.2	chrII:8545652-8546759	1.32255	2.5	0.00020684	yes
col-111	chrIV:4655821-4657579	1.32183	2.5	0.00020684	yes
C07A9.13	chrIII:9679613-9681185	1.32051	2.5	0.00020684	yes
T15B12.2	chrIII:5300002-5301836	1.31943	2.5	0.00020684	yes
F32D8.10	chrV:10906929-10909119	1.31868	2.5	0.00020684	yes
F58F12.2	chrII:6387492-6388210	1.31758	2.5	0.00020684	yes
F54H5.2	chrII:6627450-6629224	1.3171	2.5	0.00020684	yes
C47A4.5	chrIV:13745684-13745912	1.31664	2.5	0.0205794	yes
ZK354.6	chrIV:5295963-5297479	1.31631	2.5	0.00020684	yes
ZK858.8	chrI:9124720-9126079	1.31616	2.5	0.00020684	yes
madd-4	chrI:8931155-8942197	1.31499	2.5	0.00020684	yes
C32E8.4	chrI:3783944-3784178	1.31497	2.5	0.000734831	yes
F49E12.12	chrII:8381451-8383687	1.31431	2.5	0.00020684	yes
K05F1.9	chrII:5800095-5801119	1.31318	2.5	0.00020684	yes
F46G11.2	chrX:5788127-5790217	1.31276	2.5	0.00020684	yes
K02G10.5	chrX:4687979-4691288	1.31255	2.5	0.00020684	yes
F10D11.6	chrI:8445746-8450988	1.31235	2.5	0.00020684	yes
F54F7.3	chrX:11849391-11850056	1.31011	2.5	0.00020684	yes
Y113G7A.14	chrV:20135940-20138412	1.30848	2.5	0.00020684	yes
spe-8	chrI:118108-120870	1.30634	2.5	0.00020684	yes
ZC190.8	chrV:8686987-8688413	1.30625	2.5	0.00020684	yes
T04F3.3	chrV:11758820-11760530	1.3059	2.5	0.00020684	yes
mec-9	chrV:9907881-9915048	1.30495	2.5	0.00020684	yes
T01C1.4	chrX:10716330-10717042	1.30399	2.5	0.00020684	yes
T27A3.5	chrI:6100381-6101683	1.30372	2.5	0.00020684	yes
H12I13.6	chrII:6077896-6078207	1.30355	2.5	0.00020684	yes
C26E6.1	chrIII:4956852-4957501	1.30308	2.5	0.00020684	yes
F59A6.2	chrII:5014752-5015276	1.3008	2.5	0.00020684	yes
R11D1.3	chrV:12711319-12712078	1.29944	2.5	0.00020684	yes
Y37F4.5	chrI:10861251-10863446	1.29932	2.5	0.00020684	yes
Y69E1A.3	chrIV:10952337-10954609	1.29876	2.5	0.00020684	yes
C43E11.5	chrI:4237034-4238560	1.29819	2.5	0.00020684	yes
F37A8.2	chrIII:3929530-3931405	1.29813	2.5	0.00020684	yes
nlp-17	chrIV:13505375-13505686	1.29675	2.5	0.00020684	yes
C40C9.3	chrX:13647547-13648264	1.29669	2.5	0.00020684	yes
try-4	chrV:20859312-20861085	1.29585	2.5	0.00020684	yes
clec-99	chrI:11156761-11158823	1.29551	2.5	0.0226943	yes
F54B11.8	chrX:13602129-13603848	1.29527	2.5	0.0491955	yes
T28A11.2	chrV:3280378-3282640	1.29489	2.5	0.00020684	yes
C34B2.3	chrI:10672801-10674813	1.29473	2.5	0.00020684	yes
T19D2.1	chrX:3931749-3937585	1.29398	2.5	0.00020684	yes
bus-19	chrV:12872036-12881468	1.29289	2.5	0.00020684	yes
M05B5.7	chrI:7175536-7176432	1.29207	2.4	0.0030614	yes
B0393.4	chrIII:4759767-4763521	1.28878	2.4	0.00020684	yes
C28F5.1	chrII:7505305-7506550	1.28827	2.4	0.0241542	yes
cut-4	chrII:10436083-10439764	1.28771	2.4	0.00020684	yes
C18H7.11	chrIV:596904-598732	1.2848	2.4	0.00020684	yes
F40E10.5	chrX:14701792-14703450	1.28443	2.4	0.00020684	yes
C33H5.16	chrIV:7801903-7803269	1.28433	2.4	0.00020684	yes
C01G10.14	chrV:15105372-15105889	1.28351	2.4	0.00020684	yes
F17E9.5	chrIV:8345869-8346491	1.28333	2.4	0.00020684	yes
F42C5.5	chrIV:7292590-7294186	1.28297	2.4	0.00020684	yes
T28H10.2	chrV:12510692-12511980	1.28259	2.4	0.00020684	yes
ant-1.4	chrIV:8459213-8460264	1.28192	2.4	0.00020684	yes
F42A9.17	chrIV:8611591-8611871	1.28147	2.4	0.00105168	yes
cdc-25.4	chrII:10188250-10189346	1.28049	2.4	0.00020684	yes
B0218.7	chrIV:8164647-8165881	1.28008	2.4	0.00020684	yes
msp-64	chrII:5809926-5810310	1.27996	2.4	0.00020684	yes
frk-1	chrIV:10043161-10045577	1.27858	2.4	0.00020684	yes
C09D4.9	chrI:5487460-5488161	1.27818	2.4	0.00020684	yes
irld-4	chrIV:14633147-14634341	1.27789	2.4	0.00020684	yes
deg-3	chrV:11413061-11415128	1.27738	2.4	0.00020684	yes
R07C3.13	chrII:926537-927866	1.27717	2.4	0.000567433	yes
T06A10.107	chrIV:16867489-16867774	1.27673	2.4	0.00020684	yes
C02G6.3	chrV:5881114-5882433	1.27649	2.4	0.00346701	yes
hdl-2	chrIV:8874256-8876963	1.27635	2.4	0.00020684	yes
C38C10.3	chrIII:9383716-9387521	1.27589	2.4	0.00020684	yes
F32B6.10	chrIV:9887168-9889908	1.27553	2.4	0.00020684	yes
daf-38	chrIV:15820026-15825393	1.27537	2.4	0.00020684	yes
C25D7.1	chrV:15036283-15036800	1.27533	2.4	0.00020684	yes
C33F10.8	chrII:4823375-4825100	1.27334	2.4	0.00020684	yes
F45D11.1	chrII:1022078-1022864	1.27295	2.4	0.00089629	yes
acdh-8	chrII:5794534-5796112	1.27248	2.4	0.00020684	yes
T23F11.2	chrIII:4654321-4655124	1.26994	2.4	0.00020684	yes
B0393.5	chrIII:4765797-4776056	1.26886	2.4	0.00020684	yes
K03H1.9	chrIII:9940707-9941202	1.26866	2.4	0.00020684	yes
F59B2.15	chrIII:9002041-9002545	1.26852	2.4	0.000734831	yes
ubxn-5	chrII:10231248-10235448	1.2682	2.4	0.00020684	yes
ZC250.5	chrV:5805792-5807490	1.26803	2.4	0.00020684	yes
oig-1	chrIII:6524048-6525569	1.268	2.4	0.00020684	yes
D1022.9	chrII:7488196-7489616	1.26775	2.4	0.00020684	yes
F28H1.5	chrI:3978495-3979527	1.26772	2.4	0.00020684	yes
C27D6.3	chrII:5171899-5177271	1.26755	2.4	0.00020684	yes
msp-19	chrIV:5260580-5260964	1.2665	2.4	0.00020684	yes
C14A6.6	chrV:18165295-18167203	1.26591	2.4	0.00020684	yes
C50D2.3	chrII:106257-107438	1.26549	2.4	0.00020684	yes
msp-152	chrII:4933020-4933404	1.26495	2.4	0.00020684	yes
K09H9.8	chrI:3138598-3140569	1.26313	2.4	0.00020684	yes
cpb-2	chrII:6192899-6195103	1.26273	2.4	0.00020684	yes
T16G1.2	chrV:12929470-12932814	1.26141	2.4	0.00020684	yes
F40G12.10	chrV:14283553-14285272	1.26131	2.4	0.00020684	yes
Y116A8C.24	chrIV:17068797-17070830	1.26022	2.4	0.00020684	yes
F11D5.7	chrX:3304418-3306822	1.26012	2.4	0.00020684	yes
msp-33	chrII:4891582-4893480	1.25971	2.4	0.00020684	yes
C43C3.4	chrX:9674480-9674807	1.25748	2.4	0.00020684	yes
C25H3.16	chrII:5666291-5666744	1.25705	2.4	0.0352749	yes
Y42H9AR.5	chrIV:8102522-8104197	1.25677	2.4	0.00020684	yes
cutl-15	chrII:8942825-8947522	1.25658	2.4	0.00020684	yes
Y69H2.10	chrV:18670295-18684303	1.25649	2.4	0.00020684	yes
pck-3	chrIV:5896675-5899041	1.25633	2.4	0.00020684	yes
K09E9.4	chrX:15628730-15630348	1.25568	2.4	0.025521	yes
gtl-2	chrIV:11273472-11281822	1.25348	2.4	0.00020684	yes
K08F8.5	chrII:8767144-8769252	1.25327	2.4	0.00020684	yes
Y57G11A.2	chrIV:14517063-14519431	1.25284	2.4	0.00020684	yes
C17H12.10	chrIV:6806862-6809589	1.25232	2.4	0.00020684	yes
C34F11.5	chrII:5195893-5199221	1.2522	2.4	0.00020684	yes
clec-26	chrV:16848690-16850108	1.25055	2.4	0.00020684	yes
H32C10.1	chrIV:5934441-5937433	1.25023	2.4	0.00020684	yes
tag-344	chrI:10644272-10645561	1.2497	2.4	0.00020684	yes
osta-1	chrII:6663-9233	1.24896	2.4	0.00020684	yes
B0207.9	chrI:5957484-5958347	1.24885	2.4	0.00020684	yes
glb-3	chrV:11134590-11140303	1.24812	2.4	0.00020684	yes
C34B4.3	chrV:13066853-13071043	1.24793	2.4	0.00020684	yes
msp-56	chrIV:9841519-9841903	1.24734	2.4	0.00020684	yes
T16G12.7	chrIII:10038451-10039998	1.24701	2.4	0.00020684	yes
F35E2.9	chrI:11723421-11726253	1.24521	2.4	0.00020684	yes
C04F12.12	chrI:9694612-9695026	1.24468	2.4	0.000392546	yes
F41F3.1	chrV:4654575-4655772	1.24468	2.4	0.00020684	yes
M04C3.2	chrV:19446061-19448839	1.24443	2.4	0.00020684	yes
msp-59	chrIV:5312719-5313103	1.2444	2.4	0.00020684	yes
ttbk-2	chrIV:5258747-5259912	1.24372	2.4	0.00020684	yes
K10B2.2	chrII:6366971-6368988	1.24246	2.4	0.00020684	yes
ZK616.8	chrIV:5411469-5412141	1.2423	2.4	0.00020684	yes
F36A2.11	chrI:8822281-8823600	1.24201	2.4	0.00020684	yes
lips-15	chrII:12605910-12606926	1.24137	2.4	0.00020684	yes
sfxn-1.1	chrII:9517562-9518817	1.23979	2.4	0.00020684	yes
C34D4.2	chrIV:7154711-7155918	1.23916	2.4	0.00020684	yes
F56F3.4	chrIII:4469118-4470697	1.23891	2.4	0.00020684	yes
oac-9	chrI:6265743-6269035	1.23877	2.4	0.00020684	yes
Y50E8A.1	chrV:14726891-14727225	1.23821	2.4	0.00020684	yes
T06A4.3	chrI:763677-770628	1.23803	2.4	0.00020684	yes
T27A3.8	chrI:6104806-6105571	1.23751	2.4	0.0391982	yes
K09E9.7	chrX:15641354-15642566	1.23741	2.4	0.0122915	yes
F59A3.13	chrI:5516104-5517340	1.2373	2.4	0.0013556	yes
W01B6.2	chrIV:10073413-10075070	1.23718	2.4	0.00020684	yes
R09E10.1	chrIV:10319460-10321031	1.23684	2.4	0.00020684	yes
T04B2.8	chrIV:10050559-10051094	1.2368	2.4	0.010581	yes
fbxa-42	chrIII:2259992-2261419	1.23678	2.4	0.00020684	yes
C34G6.3	chrI:5896890-5897342	1.23624	2.4	0.00020684	yes
C03C10.2	chrIII:4091100-4093254	1.23562	2.4	0.00020684	yes
T24C4.8	chrIII:874347-875314	1.23528	2.4	0.00251258	yes
F35H10.2	chrIV:8329211-8329818	1.23467	2.4	0.00020684	yes
C27D8.2	chrIV:12712809-12714723	1.23407	2.4	0.00020684	yes
T04B2.7	chrIV:10054014-10055690	1.2333	2.4	0.00020684	yes
C33C12.7	chrII:2174617-2175221	1.2331	2.4	0.00451046	yes
Y57G11C.42	chrIV:14728501-14745427	1.23291	2.4	0.00020684	yes
F20G2.6	chrV:13763143-13765731	1.23287	2.4	0.0224843	yes
H34I24.1	chrIII:2847052-2848545	1.23252	2.3	0.00020684	yes
clec-33	chrV:16867655-16869798	1.23121	2.3	0.00020684	yes
mlp-1	chrIII:5971673-5973613	1.23062	2.3	0.00020684	yes
Y71G12B.17	chrI:1667729-1669752	1.23045	2.3	0.00020684	yes
F53A9.9	chrX:8720262-8720706	1.22959	2.3	0.00020684	yes
T10E9.4	chrI:6525708-6528639	1.22956	2.3	0.00020684	yes
F09E8.8	chrIV:13149556-13150381	1.22884	2.3	0.00502486	yes
T16H12.9	chrIII:10109330-10111974	1.22831	2.3	0.00020684	yes
F16F9.3	chrX:8457673-8459671	1.22773	2.3	0.00590562	yes
F37A4.5	chrIII:6711888-6713053	1.22754	2.3	0.00020684	yes
C03C11.1	chrI:10014729-10015427	1.22743	2.3	0.00020684	yes
ttr-12	chrV:20607772-20608438	1.22693	2.3	0.00020684	yes
spe-46	chrI:9056411-9057760	1.22678	2.3	0.00020684	yes
H32K21.1	chrII:9251976-9252966	1.22586	2.3	0.0226943	yes
Y39B6A.25	chrV:19026451-19035222	1.22419	2.3	0.00020684	yes
nhr-31	chrIV:8023235-8029409	1.22418	2.3	0.00020684	yes
Y43F8C.5	chrV:19631393-19632602	1.22349	2.3	0.00020684	yes
ZC434.3	chrI:10334764-10335697	1.22335	2.3	0.00020684	yes
C36H8.1	chrIV:12743070-12744715	1.2232	2.3	0.00020684	yes
F26F4.2	chrIII:4910542-4912402	1.22312	2.3	0.00858032	yes
M05B5.1	chrI:7177950-7179428	1.22256	2.3	0.00020684	yes
F37A4.4	chrIII:6713649-6717930	1.22181	2.3	0.00020684	yes
C17H12.12	chrIV:6795915-6798681	1.22072	2.3	0.00020684	yes
K01D12.15	chrV:12386434-12386689	1.22055	2.3	0.00020684	yes
ttr-59	chrX:7329935-7330521	1.2203	2.3	0.00020684	yes
D1081.5	chrI:8481207-8482435	1.22022	2.3	0.00020684	yes
R07E5.15	chrIII:4401495-4402412	1.21866	2.3	0.00020684	yes
kin-21	chrIV:9832914-9834802	1.21818	2.3	0.00020684	yes
F14D7.10	chrV:14308469-14308826	1.21716	2.3	0.00020684	yes
F41E6.12	chrV:8626961-8629046	1.21602	2.3	0.00020684	yes
tag-141	chrIV:17364842-17366420	1.21589	2.3	0.00020684	yes
gln-2	chrIII:9943227-9944589	1.21571	2.3	0.00020684	yes
C17D12.5	chrI:11586241-11587285	1.21567	2.3	0.00020684	yes
C45G9.8	chrIII:5052625-5053283	1.21554	2.3	0.00020684	yes
R10E9.2	chrIII:3962772-3963591	1.21463	2.3	0.00020684	yes
C09B9.2	chrIV:5029291-5030998	1.21413	2.3	0.00020684	yes
ugt-6	chrV:12795472-12798060	1.21396	2.3	0.00020684	yes
T07E3.2	chrIII:6907547-6907913	1.21286	2.3	0.000392546	yes
F55C12.4	chrII:5857249-5858361	1.21271	2.3	0.00020684	yes
F53A9.6	chrX:8713491-8713752	1.21234	2.3	0.00020684	yes
K04A8.20	chrV:6549430-6549775	1.21023	2.3	0.00020684	yes
F46A9.1	chrI:9457889-9458798	1.20966	2.3	0.00020684	yes
clec-184	chrIV:12432627-12434978	1.20965	2.3	0.00020684	yes
F53G12.8	chrI:113806-114681	1.20955	2.3	0.00020684	yes
cng-1	chrV:15025767-15031456	1.20822	2.3	0.00020684	yes
nhr-123	chrV:451453-453650	1.20739	2.3	0.00020684	yes
F58A6.9	chrII:5158630-5158864	1.20726	2.3	0.00020684	yes
K08C9.2	chrI:11486942-11488385	1.20672	2.3	0.00020684	yes
Y106G6A.4	chrI:9931004-9931829	1.20629	2.3	0.00020684	yes
msp-51	chrIV:5294948-5295332	1.2058	2.3	0.00020684	yes
phg-1	chrII:10137608-10138993	1.20511	2.3	0.0157529	yes
shl-1	chrIV:6378747-6383971	1.2051	2.3	0.00020684	yes
K11H12.4	chrIV:674093-675873	1.20483	2.3	0.00020684	yes
pph-2	chrIV:11876220-11877649	1.20424	2.3	0.00020684	yes
Y73B6A.1	chrIV:6661224-6667987	1.20402	2.3	0.000392546	yes
pfk-1.2	chrV:9531806-9534402	1.20367	2.3	0.00020684	yes
C04E12.4	chrV:3362796-3368275	1.20212	2.3	0.00020684	yes
glb-24	chrV:12882614-12885938	1.20162	2.3	0.00020684	yes
dhhc-13	chrIV:5917360-5921384	1.20146	2.3	0.00020684	yes
sss-1	chrIV:9892747-9893676	1.19971	2.3	0.00020684	yes
ptr-18	chrII:12965498-12977824	1.19795	2.3	0.00020684	yes
basl-1	chrIII:5614929-5617172	1.19779	2.3	0.00020684	yes
ZK287.1	chrV:9666911-9669858	1.19765	2.3	0.00020684	yes
mpz-6	chrII:9405540-9406917	1.19716	2.3	0.000392546	yes
nex-3	chrIII:4442064-4444091	1.19702	2.3	0.00020684	yes
hen-1	chrX:7116377-7116940	1.19693	2.3	0.0113833	yes
ZK354.7	chrIV:5302132-5303070	1.1963	2.3	0.00020684	yes
F27C1.1	chrI:5434093-5443029	1.19613	2.3	0.00020684	yes
T25B9.4	chrIV:10755739-10757652	1.19552	2.3	0.00020684	yes
K07A1.5	chrI:9590614-9591772	1.19517	2.3	0.00020684	yes
R09E10.6	chrIV:10293014-10294063	1.194	2.3	0.00020684	yes
nspd-10	chrI:10876201-10879565	1.19398	2.3	0.00020684	yes
fbxa-14	chrIII:1322139-1323623	1.19192	2.3	0.00020684	yes
C35E7.9	chrI:10807052-10808213	1.19146	2.3	0.00020684	yes
sto-2	chrX:5307799-5323353	1.19123	2.3	0.00020684	yes
F59C6.3	chrI:10524447-10525475	1.19013	2.3	0.00020684	yes
K01B6.3	chrIII:9300195-9303630	1.18966	2.3	0.00020684	yes
F58B4.5	chrV:10932720-10934184	1.1883	2.3	0.00020684	yes
Y38C1AA.7	chrIV:159027-159782	1.18783	2.3	0.00020684	yes
F40F9.3	chrV:9715241-9716305	1.18771	2.3	0.00020684	yes
C55A6.7	chrV:11519465-11520415	1.18728	2.3	0.00020684	yes
B0462.5	chrV:18322392-18323283	1.18718	2.3	0.000734831	yes
Y53C12B.7	chrII:9750451-9752245	1.18677	2.3	0.00020684	yes
F10D7.4	chrX:17378557-17381745	1.18653	2.3	0.00020684	yes
K08H2.5	chrX:13241039-13242209	1.18603	2.3	0.00020684	yes
F52E10.4	chrX:16286049-16286685	1.18558	2.3	0.0183067	yes
ugt-41	chrV:7161227-7163546	1.18449	2.3	0.00020684	yes
Y71G12B.27	chrI:1797440-1798647	1.18392	2.3	0.00020684	yes
msp-50	chrII:5199785-5200169	1.18352	2.3	0.00020684	yes
F59D12.3	chrX:15648194-15650837	1.1835	2.3	0.00020684	yes
M03E7.3	chrV:5615026-5616257	1.18348	2.3	0.0142374	yes
clec-36	chrV:16846844-16848431	1.18187	2.3	0.00020684	yes
ZK637.12	chrIII:8924212-8925178	1.18186	2.3	0.00020684	yes
C15A11.7	chrI:7405036-7408124	1.18154	2.3	0.00020684	yes
C02F5.2	chrIII:8249565-8250091	1.18144	2.3	0.00020684	yes
lgc-4	chrX:9235090-9241841	1.18107	2.3	0.00020684	yes
K09B11.5	chrIV:13431263-13433980	1.17992	2.3	0.00020684	yes
Y69E1A.1	chrIV:10947247-10948715	1.17929	2.3	0.00020684	yes
K08C9.1	chrI:11484828-11486400	1.17809	2.3	0.00020684	yes
ZK353.4	chrIII:8388434-8389567	1.17798	2.3	0.00020684	yes
fis-1	chrII:6755139-6755844	1.17787	2.3	0.00020684	yes
C10G11.8	chrI:6272014-6273653	1.17771	2.3	0.00020684	yes
Y43F8B.12	chrV:19468986-19469525	1.17763	2.3	0.0367174	yes
C47E8.11	chrV:14688621-14688905	1.17754	2.3	0.00105168	yes
Y71G12B.3	chrI:1812956-1813539	1.1773	2.3	0.00020684	yes
F07F6.1	chrII:5437885-5440034	1.17595	2.3	0.00020684	yes
flr-4	chrX:15089441-15093305	1.17524	2.3	0.00020684	yes
B0496.1	chrIV:7446378-7447408	1.1752	2.3	0.000392546	yes
R148.7	chrIII:3195578-3198297	1.17333	2.3	0.00020684	yes
F22B3.8	chrIV:11422698-11424677	1.17271	2.3	0.00020684	yes
ZK686.5	chrIII:7766415-7767123	1.17264	2.3	0.00194751	yes
ubc-24	chrII:8405961-8406803	1.17032	2.3	0.000567433	yes
F54H12.7	chrIII:7969295-7970168	1.17015	2.3	0.00020684	yes
T05C1.2	chrII:4481023-4483721	1.17009	2.3	0.00411742	yes
ZK512.8	chrIII:9146005-9147268	1.16989	2.2	0.00020684	yes
F11E6.3	chrIV:17470631-17471877	1.16988	2.2	0.00020684	yes
C14A6.13	chrV:18159656-18161280	1.16885	2.2	0.00020684	yes
C23G10.1	chrIII:6209231-6212775	1.16796	2.2	0.00020684	yes
ZK1290.10	chrII:7552005-7553755	1.16752	2.2	0.000392546	yes
T01G5.1	chrV:15116890-15119583	1.16741	2.2	0.00020684	yes
F17C8.7	chrIII:4736034-4737170	1.16625	2.2	0.00020684	yes
lon-8	chrV:17995511-18001332	1.16592	2.2	0.00020684	yes
C52E4.7	chrV:11994301-11995713	1.16473	2.2	0.00020684	yes
F36H12.5	chrIV:5266857-5267560	1.1623	2.2	0.00020684	yes
K07A1.4	chrI:9588711-9589906	1.16192	2.2	0.00020684	yes
B0280.17	chrIII:7133869-7136346	1.1599	2.2	0.0195859	yes
Y71G12B.22	chrI:1663427-1667384	1.1599	2.2	0.00020684	yes
F42A9.7	chrIV:8616045-8617066	1.15888	2.2	0.00020684	yes
AC7.3	chrIV:5111830-5112867	1.15789	2.2	0.00089629	yes
Y51B9A.5	chrII:9404152-9404632	1.1572	2.2	0.00020684	yes
ttr-39	chrIV:10088461-10089823	1.15687	2.2	0.00020684	yes
nspd-5	chrII:4860140-4860356	1.15649	2.2	0.00020684	yes
acbp-4	chrIII:7308289-7308826	1.15421	2.2	0.00020684	yes
F25B3.4	chrV:9565603-9568683	1.15418	2.2	0.00020684	yes
D1086.17	chrV:14068690-14071160	1.15397	2.2	0.00020684	yes
tnc-2	chrII:10466955-10468047	1.15209	2.2	0.00020684	yes
Y113G7C.1	chrV:20317805-20323935	1.15198	2.2	0.00020684	yes
nhx-1	chrX:16017446-16021609	1.1502	2.2	0.00020684	yes
K06A5.3	chrI:6466851-6467486	1.14947	2.2	0.00020684	yes
dhhc-12	chrI:10522140-10523894	1.14933	2.2	0.00020684	yes
ssp-34	chrIV:10738258-10738582	1.14865	2.2	0.00020684	yes
C24B5.1	chrV:9191661-9195763	1.14814	2.2	0.00020684	yes
F47D12.7	chrIII:6293343-6295798	1.14696	2.2	0.00020684	yes
F54C9.14	chrII:8562376-8563667	1.14666	2.2	0.00020684	yes
wago-10	chrV:343486-347455	1.14658	2.2	0.00020684	yes
C46A5.1	chrIV:7763967-7767013	1.14607	2.2	0.00020684	yes
acs-15	chrII:933043-936933	1.14509	2.2	0.00020684	yes
Y43C5A.4	chrIV:10278000-10279448	1.14471	2.2	0.00020684	yes
ifa-1	chrX:11271183-11275279	1.14318	2.2	0.00020684	yes
C17H12.5	chrIV:6815927-6817566	1.1427	2.2	0.00020684	yes
M162.7	chrV:19792653-19794952	1.14191	2.2	0.00020684	yes
H03G16.5	chrX:15055429-15056752	1.14157	2.2	0.00020684	yes
F49E12.9	chrII:8388284-8389711	1.14091	2.2	0.00020684	yes
R12B2.3	chrIII:5805615-5806892	1.14068	2.2	0.00020684	yes
M04C9.4	chrI:9355160-9357071	1.14043	2.2	0.00020684	yes
flr-2	chrV:11936966-11937766	1.14039	2.2	0.0013556	yes
R05D8.7	chrV:2761886-2763177	1.1395	2.2	0.000392546	yes
C04G2.9	chrIV:10112907-10114119	1.13947	2.2	0.00020684	yes
ZC412.5	chrV:14874182-14875413	1.13901	2.2	0.000392546	yes
ctg-2	chrII:8515002-8516660	1.13757	2.2	0.00020684	yes
F09F9.1	chrX:4115313-4116809	1.13732	2.2	0.00020684	yes
Y48B6A.5	chrII:14172860-14175099	1.1371	2.2	0.00020684	yes
C33A12.4	chrIV:9510267-9510530	1.13636	2.2	0.00020684	yes
F08F3.4	chrV:5411097-5412927	1.1363	2.2	0.00020684	yes
msp-78	chrIV:9770025-9770409	1.13606	2.2	0.00020684	yes
pgp-11	chrII:7995653-8003101	1.13598	2.2	0.00020684	yes
ZC155.2	chrIII:5219265-5220009	1.13575	2.2	0.00209241	yes
ZK757.2	chrIII:9874212-9880953	1.13559	2.2	0.00020684	yes
T28A11.16	chrV:3258517-3259213	1.13549	2.2	0.00020684	yes
skpo-3	chrII:7245876-7249937	1.13545	2.2	0.00020684	yes
zig-6	chrX:5186983-5188934	1.13536	2.2	0.00020684	yes
msp-77	chrIV:9894609-9894993	1.13505	2.2	0.00020684	yes
ZK795.2	chrIV:12557109-12558903	1.13426	2.2	0.00020684	yes
C24A11.1	chrI:5401861-5402850	1.13346	2.2	0.00020684	yes
T22C8.6	chrII:8627812-8630020	1.13346	2.2	0.00020684	yes
ssp-16	chrI:6102068-6102398	1.13194	2.2	0.00020684	yes
F29B9.7	chrIV:4649755-4650595	1.13165	2.2	0.00020684	yes
gst-28	chrII:15166194-15167316	1.13126	2.2	0.00020684	yes
C25F9.4	chrV:19411323-19413852	1.13119	2.2	0.00020684	yes
F11G11.4	chrII:4861070-4861598	1.13079	2.2	0.00020684	yes
Y53C10A.10	chrI:12020769-12028289	1.13031	2.2	0.00020684	yes
R07E5.6	chrIII:4398825-4400870	1.13029	2.2	0.00020684	yes
ncx-1	chrV:20105762-20120625	1.13019	2.2	0.00020684	yes
C14C10.1	chrV:12588408-12589602	1.12997	2.2	0.00020684	yes
C25D7.16	chrV:15056299-15056701	1.1286	2.2	0.000392546	yes
Y53F4B.24	chrII:15131522-15134291	1.12847	2.2	0.00020684	yes
C01G12.9	chrII:14578994-14580014	1.12685	2.2	0.00020684	yes
F44F4.9	chrII:10915262-10915709	1.12549	2.2	0.00105168	yes
W02A2.8	chrIV:13356167-13358557	1.12532	2.2	0.00020684	yes
H36L18.2	chrX:12652826-12653043	1.12526	2.2	0.00020684	yes
fog-3	chrI:10016767-10017918	1.12423	2.2	0.00020684	yes
T05F1.8	chrI:9642482-9643756	1.12404	2.2	0.00020684	yes
C26C6.6	chrI:7505967-7506642	1.12343	2.2	0.000392546	yes
dct-17	chrV:13727799-13730760	1.12319	2.2	0.00020684	yes
T16A9.5	chrV:14213612-14214989	1.12304	2.2	0.00020684	yes
C08F11.7	chrIV:13637677-13638501	1.12286	2.2	0.00020684	yes
dod-19	chrV:411914-414717	1.12231	2.2	0.00020684	yes
H38K22.6	chrIII:4320427-4321294	1.1219	2.2	0.00846239	yes
gipc-2	chrIV:10026421-10027593	1.12185	2.2	0.00020684	yes
T04A6.2	chrIII:7614796-7615562	1.12088	2.2	0.00020684	yes
ZK354.8	chrIV:5304028-5306064	1.12033	2.2	0.00020684	yes
B0244.6	chrIII:5737961-5740425	1.11937	2.2	0.00020684	yes
T28C6.5	chrIV:8821517-8822787	1.11818	2.2	0.00020684	yes
ZK1290.5	chrII:7529597-7530779	1.11813	2.2	0.00020684	yes
C25E10.5	chrV:9030534-9032443	1.1173	2.2	0.00020684	yes
F07A11.5	chrII:11612272-11614265	1.11538	2.2	0.00020684	yes
Y55B1AR.4	chrIII:604042-605477	1.11448	2.2	0.00020684	yes
msp-38	chrIV:10143334-10143718	1.11434	2.2	0.00020684	yes
C34D4.3	chrIV:7153654-7154095	1.11404	2.2	0.00020684	yes
T25B9.6	chrIV:10758151-10760703	1.11328	2.2	0.00020684	yes
poml-2	chrI:4142344-4144569	1.11319	2.2	0.00020684	yes
M04C9.1	chrI:9350353-9352590	1.11235	2.2	0.00020684	yes
ZK909.6	chrI:14967301-14968459	1.11171	2.2	0.00020684	yes
F36A2.12	chrI:8826199-8826570	1.10993	2.2	0.00020684	yes
F43E2.6	chrII:7367426-7368261	1.10869	2.2	0.0227818	yes
C39H7.1	chrIV:5631969-5633310	1.10806	2.2	0.00020684	yes
Y106G6H.13	chrI:10471501-10471918	1.10798	2.2	0.00020684	yes
T08H10.3	chrV:4471425-4473588	1.10633	2.2	0.00020684	yes
R07B7.4	chrV:12066111-12067938	1.10618	2.2	0.00020684	yes
Y39A1A.2	chrIII:10601840-10603450	1.10593	2.2	0.00020684	yes
C51E3.10	chrV:10160549-10160971	1.10556	2.2	0.0143326	yes
C33F10.12	chrII:4836361-4837633	1.10504	2.2	0.00020684	yes
Y57G11C.6	chrIV:14758386-14760864	1.10465	2.2	0.00020684	yes
F59C6.11	chrI:10532787-10534289	1.10404	2.1	0.00020684	yes
msp-45	chrII:5155425-5157615	1.10397	2.1	0.00020684	yes
F13H8.6	chrII:6284900-6286838	1.10391	2.1	0.00020684	yes
K08E4.7	chrIV:12075794-12076892	1.10361	2.1	0.00020684	yes
F01D5.3	chrII:13999131-13999955	1.10329	2.1	0.00020684	yes
dop-3	chrX:6564266-6569481	1.10311	2.1	0.00020684	yes
B0478.3	chrIV:6963863-6964551	1.10271	2.1	0.0242512	yes
ant-1.3	chrIV:9708199-9709241	1.10256	2.1	0.00020684	yes
F11E6.6	chrIV:17464517-17465890	1.10239	2.1	0.00020684	yes
acs-10	chrV:14146633-14148769	1.1023	2.1	0.00020684	yes
C50C3.2	chrIII:8181866-8189246	1.10225	2.1	0.00020684	yes
T21C9.11	chrV:10594065-10594883	1.10216	2.1	0.0477202	yes
H43E16.1	chrII:6674282-6679257	1.10187	2.1	0.00020684	yes
W05E10.5	chrV:11693259-11695607	1.10168	2.1	0.0356861	yes
Y18H1A.1	chrI:688288-691259	1.10149	2.1	0.00020684	yes
F35E12.8	chrV:13749224-13751878	1.10075	2.1	0.00020684	yes
ssp-35	chrV:12263480-12263804	1.09907	2.1	0.00020684	yes
ZK550.5	chrIV:17257555-17259335	1.09888	2.1	0.00020684	yes
elt-4	chrX:10475466-10475730	1.09857	2.1	0.0294651	yes
C27D8.1	chrIV:12717910-12719328	1.09831	2.1	0.00020684	yes
nhr-36	chrV:9256840-9261101	1.09803	2.1	0.00020684	yes
ssq-1	chrIV:9852568-9853538	1.098	2.1	0.00020684	yes
scrm-4	chrI:11681023-11682355	1.09794	2.1	0.00020684	yes
C45E5.4	chrIV:5735049-5736910	1.09793	2.1	0.00020684	yes
irld-18	chrIV:14579246-14580937	1.09736	2.1	0.00020684	yes
F42G4.2	chrII:13047916-13050688	1.09624	2.1	0.00020684	yes
K03H1.12	chrIII:9941700-9942207	1.09504	2.1	0.00020684	yes
F42A8.1	chrII:9341498-9346506	1.09437	2.1	0.00020684	yes
W01B6.6	chrIV:10081204-10082589	1.0924	2.1	0.00020684	yes
sro-1	chrII:7460065-7463570	1.09196	2.1	0.00020684	yes
F35H8.2	chrII:9555455-9557333	1.09176	2.1	0.00020684	yes
Y73F8A.20	chrIV:15378470-15381625	1.09147	2.1	0.00020684	yes
msp-142	chrII:5797906-5798290	1.09076	2.1	0.00020684	yes
clec-31	chrV:16856435-16857933	1.09044	2.1	0.00020684	yes
K04H4.5	chrIII:9360285-9361182	1.09031	2.1	0.00020684	yes
M05B5.3	chrI:7186624-7188157	1.08943	2.1	0.00020684	yes
F28D1.6	chrIV:12384591-12385137	1.08942	2.1	0.00020684	yes
F44G4.5	chrII:8999718-9000311	1.08939	2.1	0.00020684	yes
unc-46	chrV:5097348-5098888	1.08938	2.1	0.00180437	yes
F32A11.3	chrII:13151474-13153246	1.08921	2.1	0.00020684	yes
C05C12.6	chrIV:11231877-11233101	1.0892	2.1	0.00020684	yes
ZK616.65	chrIV:5408417-5411157	1.0888	2.1	0.00020684	yes
gpa-18	chrIV:5189093-5195591	1.08868	2.1	0.00020684	yes
dmsr-7	chrV:5405353-5408182	1.0886	2.1	0.00020684	yes
K07F5.8	chrIV:9848517-9849555	1.08676	2.1	0.00150761	yes
nas-21	chrV:11472554-11473881	1.08626	2.1	0.00020684	yes
B0379.7	chrI:10072613-10074018	1.08608	2.1	0.00020684	yes
C49C8.1	chrIV:8654590-8656793	1.08545	2.1	0.00020684	yes
dhs-23	chrV:15381243-15382172	1.08496	2.1	0.00020684	yes
djr-1.2	chrV:4054175-4055094	1.08493	2.1	0.0188285	yes
ttr-34	chrX:13139820-13140666	1.08427	2.1	0.00020684	yes
C05B5.2	chrIII:9999769-10000375	1.08405	2.1	0.00020684	yes
F36D4.1	chrV:9417031-9419232	1.08386	2.1	0.00120503	yes
T28F4.3	chrI:7484171-7486036	1.08329	2.1	0.00020684	yes
twk-49	chrII:6493830-6498525	1.08293	2.1	0.00020684	yes
R11D1.13	chrV:12727194-12727566	1.08255	2.1	0.000567433	yes
ins-6	chrII:6000466-6000859	1.08233	2.1	0.00385395	yes
T05F1.5	chrI:9633228-9634838	1.08212	2.1	0.00020684	yes
F53B6.4	chrI:8947401-8948704	1.08209	2.1	0.00020684	yes
C05C12.5	chrIV:11260435-11261095	1.08135	2.1	0.00020684	yes
Y40H4A.2	chrV:14583324-14585421	1.0806	2.1	0.00020684	yes
C04G2.8	chrIV:10110846-10111489	1.0803	2.1	0.00020684	yes
F14B8.4	chrX:6898655-6900059	1.07987	2.1	0.00020684	yes
Y38H8A.3	chrIV:13472547-13473911	1.07972	2.1	0.00020684	yes
ZK105.1	chrV:7713980-7714641	1.07969	2.1	0.00020684	yes
Y38F1A.1	chrII:12952484-12954644	1.07966	2.1	0.00020684	yes
F23B2.7	chrIV:9150481-9151999	1.07924	2.1	0.00020684	yes
Y43C5B.3	chrIV:10353228-10355040	1.07914	2.1	0.00020684	yes
C15F1.1	chrII:6988735-6991540	1.07882	2.1	0.00020684	yes
Y38H8A.4	chrIV:13470608-13472218	1.07877	2.1	0.00020684	yes
K11G9.3	chrV:6669805-6671981	1.07864	2.1	0.00020684	yes
alg-3	chrIV:11704341-11708146	1.0784	2.1	0.00020684	yes
F52F12.5	chrI:9921296-9921823	1.0772	2.1	0.00020684	yes
ZK354.2	chrIV:5313473-5315508	1.07683	2.1	0.00020684	yes
C06G4.4	chrIII:7977184-7977628	1.07633	2.1	0.00020684	yes
R13A5.11	chrIII:7591534-7593134	1.07493	2.1	0.00020684	yes
ZC412.10	chrV:14876038-14876637	1.07416	2.1	0.00020684	yes
ZC21.8	chrIII:8518880-8519866	1.07151	2.1	0.00089629	yes
T19D12.9	chrII:6652377-6654315	1.0703	2.1	0.00020684	yes
F25F2.1	chrIII:4508944-4512095	1.06997	2.1	0.00020684	yes
igeg-2	chrX:11444580-11446555	1.06996	2.1	0.00020684	yes
F13G3.12	chrI:7295782-7296827	1.06977	2.1	0.00020684	yes
grl-27	chrV:3575115-3575849	1.06969	2.1	0.0013556	yes
C42C1.3	chrIV:12269571-12270383	1.06865	2.1	0.00359693	yes
C49A9.1	chrIV:6228191-6229982	1.06817	2.1	0.00020684	yes
F58B6.1	chrIII:1112320-1115905	1.06814	2.1	0.00020684	yes
drn-1	chrII:5270468-5271258	1.06797	2.1	0.00020684	yes
Y41E3.22	chrIV:14950732-14954164	1.06772	2.1	0.00020684	yes
T05A7.6	chrII:4668714-4671736	1.06766	2.1	0.00020684	yes
ttr-27	chrV:12903588-12904067	1.06615	2.1	0.00020684	yes
T20B5.2	chrX:9331180-9336334	1.06549	2.1	0.000734831	yes
snt-1	chrII:6810924-6815936	1.06535	2.1	0.00020684	yes
nlp-42	chrV:18903747-18906064	1.06395	2.1	0.00451046	yes
C33F10.1	chrII:4835074-4835668	1.06357	2.1	0.00020684	yes
C02F5.14	chrIII:8234545-8234926	1.06345	2.1	0.00020684	yes
fbxa-32	chrIII:1267394-1269236	1.06229	2.1	0.00020684	yes
F58G1.3	chrII:12925966-12928191	1.06135	2.1	0.00020684	yes
xtr-1	chrX:11850699-11853395	1.06119	2.1	0.00020684	yes
C33D3.3	chrX:10485321-10486598	1.06032	2.1	0.00020684	yes
Y39B6A.9	chrV:19136479-19138957	1.05936	2.1	0.00020684	yes
ZC455.1	chrV:12773504-12782868	1.05934	2.1	0.00020684	yes
ZK945.7	chrII:10107462-10108345	1.05901	2.1	0.00020684	yes
lgc-43	chrIV:10578765-10581753	1.05899	2.1	0.00020684	yes
gipc-1	chrIII:4870803-4871978	1.05823	2.1	0.00020684	yes
F58D5.7	chrI:12032359-12033694	1.05813	2.1	0.00020684	yes
C46F2.1	chrX:8078025-8079837	1.05695	2.1	0.00020684	yes
ZK892.5	chrII:10008283-10009322	1.05657	2.1	0.00020684	yes
D2023.3	chrV:11802104-11811924	1.05617	2.1	0.00120503	yes
F38H4.4	chrIV:11848271-11850177	1.05597	2.1	0.00020684	yes
flp-11	chrX:4677526-4678039	1.05554	2.1	0.00020684	yes
mec-2	chrX:5575933-5590458	1.05498	2.1	0.00020684	yes
Y45F10D.14	chrIV:13804180-13807619	1.05452	2.1	0.00105168	yes
Y69E1A.2	chrIV:10949856-10951055	1.05406	2.1	0.00020684	yes
lec-7	chrX:9852174-9852851	1.05402	2.1	0.00020684	yes
elo-4	chrIII:9332243-9334183	1.0528	2.1	0.00020684	yes
Y38E10A.14	chrII:12623222-12623606	1.05237	2.1	0.00020684	yes
F32A5.8	chrII:7256980-7258071	1.05207	2.1	0.00020684	yes
spe-4	chrI:7454709-7456810	1.05202	2.1	0.00020684	yes
jmjd-1.1	chrII:11806505-11808646	1.05147	2.1	0.00020684	yes
C31H5.7	chrI:9041366-9041964	1.0514	2.1	0.0319568	yes
C07B5.6	chrX:9518964-9521234	1.05028	2.1	0.0208886	yes
anr-37	chrV:20192698-20193408	1.04954	2.1	0.0496432	yes
Y38C1AA.9	chrIV:156138-157890	1.0489	2.1	0.000567433	yes
D2021.4	chrX:8546444-8548921	1.04798	2.1	0.00020684	yes
ZK1098.6	chrIII:9527090-9528605	1.04717	2.1	0.00020684	yes
nhr-76	chrIV:627549-633844	1.04599	2.1	0.00020684	yes
R186.1	chrV:12961709-12963304	1.04573	2.1	0.00020684	yes
ncs-7	chrX:17617750-17619382	1.04554	2.1	0.00788874	yes
W02B3.4	chrIII:680890-683324	1.04529	2.1	0.00020684	yes
R03D7.8	chrII:10953533-10956818	1.04493	2.1	0.00020684	yes
dop-1	chrX:4411565-4416045	1.04481	2.1	0.000734831	yes
ttr-32	chrIII:7566504-7567361	1.04421	2.1	0.00020684	yes
gpa-1	chrV:11174548-11177541	1.04325	2.1	0.00020684	yes
F22B5.5	chrII:8453234-8454540	1.04268	2.1	0.00020684	yes
avr-14	chrI:5967416-5973322	1.04215	2.1	0.00020684	yes
aat-2	chrV:9244656-9246329	1.04158	2.1	0.00020684	yes
F49C12.15	chrIV:9324453-9327433	1.04053	2.1	0.00020684	yes
flp-1	chrIV:9136968-9146182	1.0389	2.1	0.00020684	yes
fbxa-166	chrII:1616945-1619011	1.03861	2.1	0.00020684	yes
irld-6	chrV:10754475-10756608	1.03851	2.1	0.00020684	yes
B0034.1	chrII:5970085-5972438	1.03832	2.1	0.00020684	yes
npr-12	chrIV:6929076-6937637	1.03829	2.1	0.00020684	yes
ZC190.4	chrV:8666056-8670590	1.03732	2.1	0.00020684	yes
ZK858.2	chrI:9123192-9124434	1.03683	2.1	0.00020684	yes
T27A3.4	chrI:6099009-6099674	1.03671	2.1	0.00020684	yes
ZC21.3	chrIII:8525044-8528481	1.03553	2	0.00020684	yes
W01A8.6	chrI:7070754-7074708	1.03528	2	0.00020684	yes
B0205.10	chrI:10708821-10710326	1.03432	2	0.00020684	yes
tag-290	chrV:11613290-11614627	1.02992	2	0.00020684	yes
R02D5.7	chrV:14479268-14482180	1.02991	2	0.00020684	yes
F41H10.1	chrIV:5382953-5383837	1.02988	2	0.00020684	yes
ftn-1	chrV:7546525-7547544	1.02984	2	0.00180437	yes
C34F11.2	chrII:5212281-5212726	1.02894	2	0.00020684	yes
C09B9.4	chrIV:5031628-5033300	1.02876	2	0.00020684	yes
F32D8.15	chrV:10904039-10906618	1.02835	2	0.000392546	yes
npr-29	chrIII:9208246-9215357	1.0283	2	0.00020684	yes
H14E04.3	chrIII:2384936-2386569	1.0268	2	0.000734831	yes
F36D1.23	chrI:11272527-11273411	1.02652	2	0.0492792	yes
K06A5.2	chrI:6468183-6469358	1.02634	2	0.00020684	yes
K02E11.7	chrV:14253506-14254266	1.02625	2	0.00020684	yes
R160.3	chrX:4365524-4366293	1.02569	2	0.00020684	yes
lgc-27	chrII:4649174-4653163	1.0251	2	0.00020684	yes
B0416.11	chrX:9282082-9282925	1.02431	2	0.00977743	yes
F58F9.4	chrIV:6231032-6232409	1.02401	2	0.00020684	yes
irld-1	chrV:4336674-4338862	1.02338	2	0.00020684	yes
fbxa-224	chrII:7546771-7548078	1.02328	2	0.00020684	yes
C26B9.3	chrX:5338311-5340031	1.02318	2	0.00020684	yes
ZK673.11	chrII:10457725-10462608	1.02282	2	0.00928907	yes
F10G7.12	chrII:4689909-4690408	1.02261	2	0.0165076	yes
C01F6.2	chrIV:9099355-9101545	1.02235	2	0.00020684	yes
fbxa-77	chrIII:1249510-1251816	1.02212	2	0.00020684	yes
mlc-6	chrX:14245662-14246542	1.02167	2	0.00020684	yes
ZK809.1	chrIV:11642191-11643614	1.02156	2	0.00020684	yes
sqst-2	chrIV:7327874-7328949	1.02014	2	0.00020684	yes
gst-23	chrV:3243292-3244438	1.01883	2	0.0273691	yes
poml-3	chrI:4145352-4147097	1.01874	2	0.00020684	yes
nas-11	chrX:6713538-6716281	1.01841	2	0.00020684	yes
msp-81	chrIV:9836013-9836397	1.0171	2	0.00020684	yes
C04E6.13	chrV:5912748-5913727	1.01682	2	0.00020684	yes
Y54E2A.10	chrII:14791032-14792478	1.01646	2	0.00020684	yes
twk-12	chrV:10667564-10670754	1.01618	2	0.00020684	yes
T09B4.8	chrI:6164838-6166533	1.01603	2	0.00020684	yes
lys-2	chrV:10280342-10281419	1.01437	2	0.00020684	yes
C33F10.11	chrII:4834183-4834777	1.01436	2	0.00020684	yes
nhr-210	chrV:517185-519546	1.01418	2	0.00020684	yes
msp-10	chrIV:9837628-9838012	1.01403	2	0.00020684	yes
pho-4	chrII:5236015-5238447	1.01363	2	0.00020684	yes
C08E8.10	chrV:18339111-18339860	1.01328	2	0.00628471	yes
F58D5.8	chrI:12029992-12031753	1.01286	2	0.00120503	yes
cdr-4	chrV:12407419-12408549	1.01276	2	0.00020684	yes
C06E7.2	chrIV:5839533-5843915	1.01269	2	0.00020684	yes
ZC15.10	chrV:20310704-20311544	1.01152	2	0.00319568	yes
C25A8.2	chrIV:7010184-7010733	1.01096	2	0.00020684	yes
nhr-231	chrV:18791034-18794710	1.01094	2	0.00020684	yes
F59B8.1	chrIV:9428659-9439039	1.01053	2	0.00120503	yes
F44A2.3	chrV:9305520-9310695	1.0097	2	0.00020684	yes
C50B8.4	chrV:13572123-13573317	1.00953	2	0.00020684	yes
F58F12.3	chrII:6389277-6391224	1.00945	2	0.00020684	yes
Y38H6C.15	chrV:20534769-20536193	1.00795	2	0.00020684	yes
flp-32	chrX:15433728-15434734	1.00774	2	0.00020684	yes
K02E11.4	chrV:14247508-14248060	1.00773	2	0.00020684	yes
gpa-12	chrX:9246957-9248858	1.0077	2	0.00020684	yes
hot-6	chrV:11021099-11022855	1.00658	2	0.00020684	yes
Y53C12A.7	chrII:9700531-9701349	1.00592	2	0.00089629	yes
kin-16	chrII:9434092-9436001	1.0055	2	0.00020684	yes
lips-17	chrII:7608233-7610741	1.00533	2	0.00020684	yes
fkb-8	chrI:12916504-12917964	1.00488	2	0.00020684	yes
nas-7	chrII:7400681-7402664	1.00447	2	0.00020684	yes
mpz-3	chrII:6563801-6565121	1.00441	2	0.00020684	yes
T01H3.5	chrII:7879721-7880366	1.00383	2	0.00020684	yes
grl-8	chrV:6731930-6733059	1.00379	2	0.000734831	yes
ZK622.5	chrII:5289425-5290164	1.00356	2	0.00020684	yes
K11D12.8	chrV:5039675-5040980	1.00308	2	0.00089629	yes
C26B2.2	chrIV:8021191-8021982	1.00274	2	0.00020684	yes
T22A3.12	chrI:10594515-10595476	1.00234	2	0.00105168	yes
K06H7.8	chrIII:8096669-8098086	1.0021	2	0.00020684	yes
K11H12.7	chrIV:665524-666607	1.00178	2	0.00020684	yes
nlp-4	chrI:10517357-10517842	1.00164	2	0.00020684	yes
M02H5.8	chrV:449741-450382	1.00114	2	0.00020684	yes
C01G5.4	chrIV:6531831-6535604	0.999753	2	0.00020684	yes
F45D3.2	chrV:12541058-12542448	0.999265	2	0.00020684	yes
D1053.3	chrX:11729795-11733623	0.998678	2	0.00020684	yes
T15H9.5	chrII:9610661-9611282	0.997905	2	0.00194751	yes
H12D21.9	chrV:14899870-14911818	0.997624	2	0.0360567	yes
cal-4	chrIV:10525280-10530299	0.996125	2	0.00020684	yes
F13B6.3	chrIV:7462001-7465945	0.994945	2	0.00020684	yes
B0207.2	chrI:5955092-5956829	0.99391	2	0.00020684	yes
msp-3	chrII:4785892-4786276	0.993801	2	0.00020684	yes
kvs-5	chrIV:736746-752928	0.993652	2	0.00020684	yes
Y57G11B.3	chrIV:14573518-14574311	0.99311	2	0.00020684	yes
K11G9.5	chrV:6686027-6688468	0.991919	2	0.00020684	yes
F22F1.3	chrX:8161794-8163019	0.991671	2	0.0026542	yes
ssq-2	chrIV:4996168-4997488	0.991495	2	0.00020684	yes
Y45F10C.1	chrIV:13656388-13659523	0.990087	2	0.00020684	yes
C14A11.6	chrX:2810517-2814117	0.989832	2	0.00020684	yes
F23B12.4	chrV:14441135-14445186	0.989715	2	0.00020684	yes
F08F8.6	chrIII:7343706-7345760	0.989586	2	0.00020684	yes
dhp-2	chrIV:9978164-9980688	0.987625	2	0.00020684	yes
sams-5	chrIV:6277469-6279131	0.987502	2	0.00020684	yes
C14F11.4	chrX:6231090-6232936	0.987074	2	0.00020684	yes
F11E6.11	chrIV:17442909-17443672	0.987049	2	0.00020684	yes
Y11D7A.3	chrIV:9233084-9241200	0.987	2	0.00020684	yes
Y38E10A.17	chrII:12632569-12634602	0.98627	2	0.00020684	yes
cyc-2.2	chrV:12611328-12628677	0.985805	2	0.00020684	yes
nlp-1	chrX:3727578-3728272	0.985512	2	0.00020684	yes
T27E7.1	chrIV:14519838-14520940	0.98544	2	0.00020684	yes
M176.5	chrII:9426443-9427625	0.985261	2	0.00020684	yes
R10E11.5	chrIII:9785982-9789555	0.984541	2	0.00020684	yes
bus-12	chrIV:13256161-13258984	0.984068	2	0.00292296	yes
F53B6.7	chrI:8948811-8954345	0.983884	2	0.00020684	yes
ZK1307.4	chrII:9650971-9651678	0.983583	2	0.00020684	yes
C25F9.10	chrV:19405771-19406364	0.983288	2	0.00020684	yes
scrm-6	chrI:11253341-11255875	0.983121	2	0.00020684	yes
C25A8.5	chrIV:6999587-7001482	0.983012	2	0.00020684	yes
Y48G1C.5	chrI:55336-63972	0.982472	2	0.00020684	yes
F32H2.7	chrI:8994043-8998526	0.982405	2	0.00020684	yes
F54H5.5	chrII:6623449-6627195	0.982308	2	0.00020684	yes
mpz-5	chrIV:10372644-10373764	0.981931	2	0.00020684	yes
T26H5.8	chrV:15427287-15432420	0.980511	2	0.00020684	yes
T25G12.13	chrX:17243288-17244688	0.98024	2	0.00020684	yes
ZK1320.13	chrII:9680767-9682947	0.980175	2	0.00020684	yes
C06E4.8	chrIV:7284207-7285335	0.979829	2	0.000392546	yes
F45E4.6	chrIV:7630759-7632517	0.979145	2	0.00020684	yes
acl-13	chrIV:12410479-12412160	0.978718	2	0.00359693	yes
B0222.1	chrV:9134276-9135325	0.978218	2	0.00702912	yes
nas-4	chrIII:6411762-6414900	0.977886	2	0.00020684	yes
F01G10.6	chrIV:10226376-10227593	0.977312	2	0.00120503	yes
Y45F10B.3	chrIV:13593626-13593854	0.977282	2	0.0026542	yes
F27E5.9	chrII:10134890-10135627	0.977224	2	0.00105168	yes
ric-4	chrV:10261457-10270259	0.975313	2	0.00020684	yes
ZK1307.1	chrII:9654371-9655472	0.975252	2	0.00020684	yes
C50F2.7	chrI:3900510-3901334	0.974516	2	0.00020684	yes
gsp-4	chrI:3838391-3839434	0.974245	2	0.00020684	yes
F57H12.5	chrIV:7967445-7969514	0.974069	2	0.00020684	yes
twk-48	chrIII:9860779-9863162	0.973429	2	0.00020684	yes
H20E11.1	chrIV:6830222-6833228	0.972886	2	0.00020684	yes
ttr-43	chrV:12589692-12590637	0.972874	2	0.000392546	yes
cex-1	chrII:5447665-5448423	0.972764	2	0.00020684	yes
ugt-21	chrIV:9500308-9502488	0.972405	2	0.00020684	yes
aqp-1	chrII:7235886-7238291	0.97163	2	0.00020684	yes
K07H8.12	chrIV:8275799-8276646	0.970912	2	0.00020684	yes
T10G3.8	chrV:13474318-13476360	0.970591	2	0.027471	yes
col-166	chrX:6279638-6280885	0.969682	2	0.00020684	yes
C53C11.2	chrX:17337204-17338558	0.969543	2	0.00020684	yes
ZK673.1	chrII:10443279-10445083	0.969007	2	0.00020684	yes
fbxa-3	chrII:1818963-1820008	0.968125	2	0.00020684	yes
F41D9.2	chrX:8382835-8384746	0.967658	2	0.00020684	yes
C11D2.3	chrIV:6152425-6154612	0.967392	2	0.00858032	yes
sul-3	chrX:7827142-7833984	0.967282	2	0.00020684	yes
K09D9.1	chrV:4025088-4026189	0.966401	2	0.00020684	yes
K10D6.2	chrV:11193902-11195981	0.966163	2	0.00020684	yes
T02B11.4	chrV:869557-871127	0.966008	2	0.00020684	yes
gpn-1	chrX:15681749-15687331	0.965174	2	0.00020684	yes
haf-9	chrI:6081817-6085834	0.965146	2	0.00020684	yes
F57A8.4	chrV:10067062-10068746	0.964348	2	0.00020684	yes
T14A8.2	chrIV:7821750-7822688	0.963768	2	0.00020684	yes
pgp-5	chrX:10854315-10859165	0.963684	2	0.00020684	yes
gst-35	chrII:15183831-15185301	0.963536	2	0.00020684	yes
